# Supplementary material for: DNEA: an R package for fast and versatile data-driven network analysis of metabolomics data
Source: BMC Bioinformatics. 2024 Dec 18;25:383. doi: 10.1186/s12859-024-05994-1 (PMC11657348; doi:10.1186/s12859-024-05994-1)
Supplement: Supplementary file 2 — Supplementary material 2. [file 12859_2024_5994_MOESM2_ESM.xlsx]

## Sheet: adjusted expression data
Endpoint1	Endpoint2	Age	Sex	sample	group	x1_5_anhydroglucitol	x1_monoolein	x1_monopalmitin	x1_monostearin	x2_deoxytetronic_acid	x2_hydroxybutanoic_acid	x2_hydroxyglutaric_acid	x2_hydroxyvaleric_acid	x2_ketoisocaproic_acid	x2_ketoisovaleric_acid	x3_aminoisobutyric_acid	x3_hydroxybutyric_acid	x5_methoxytryptamine	n_acetylmannosamine	n_methylalanine	aconitic_acid	adipic_acid	alanine	alpha_ketoglutarate	aminomalonate	arachidic_acid	arachidonic_acid	ascorbic_acid	asparagine	aspartic_acid	azelaic_acid	behenic_acid	benzoic_acid	benzylalcohol	beta_alanine	capric_acid	caprylic_acid	cholesterol	citramalic_acid	conduritol_beta_epoxide	creatinine	cysteine	cystine	dehydroascorbic_acid	deoxypentitol	diglycerol	epsilon_caprolactam	erythritol	erythronic_acid_lactone
-	1841	1836	Female	sample_1280961	DM:control	79151.3	288.35	641.408	878.26	412.544	5175.53	129.075	1987.16	8045.51	2770.29	278.601	7787.79	216.279	182.793	7257.51	7168.62	71156.1	264641	206.032	281.75	1193.89	604.54	803.152	826.915	508.247	373.596	491.74	3349.41	2150.2	534.599	518.9	1159.08	121346	160.695	1332.9	1315.49	1233.24	4718.8	3638.15	132.432	466.214	333.204	2841.94	204.912
-	1841	1840	Female	sample_7525064	DM:control	81382.8	170.654	627.767	1062.17	397.941	15057.3	141.5	1116.62	3713.32	2200.18	403.381	10057.5	238.295	163.811	15977.2	7380.72	81415.4	157344	237.461	660.783	1248.86	879.751	1098.05	1721.38	542.871	350.866	616.25	5402.46	1852.18	449.816	611.038	1165.18	139234	184.387	1046.71	3937.87	1392.99	5873.74	3780.86	81.1595	355.039	393.833	2214.25	140.24
-	1004	1082	Female	sample_7623738	DM:control	77596	1025.3	335.021	329.417	355.699	32365.8	126.482	2212.48	4877.62	1300.82	1105.92	9623.59	210.928	1511.64	13786.1	146842	55778.4	233302	185.696	1482.97	1273.79	895.175	460.175	1056.29	194.195	227.559	471.787	4732.39	3653.54	355.41	451.343	347.665	169297	356.594	286.197	9444.57	1027.56	6620.11	2571.51	212.569	703.212	634.612	2471.03	65.8165
-	460	1484	Female	sample_6267572	DM:control	69488.3	680.922	447.817	663.444	544.52	6666.45	163.061	948.599	1864.6	2040.21	944.509	9005.9	383.536	165.675	12046.5	9104.12	55118.4	187052	156.195	1881.61	1057.69	168.067	816.372	1765.7	691.116	369.159	650.449	3256.57	1063.89	1017.94	457.858	903.403	80049.9	191.165	185.936	8017.42	743.245	8106.05	2219.58	236.194	382.48	730.552	1781.48	192.535
-	652	660	Female	sample_1144415	DM:control	44493.5	53.4376	416.967	444.648	380.77	11670.2	121.043	6829.73	3876.88	1597.29	827.275	10096.6	426.003	109.46	11347.5	13312.9	36408.7	147440	194.817	1189.63	1118.67	119.501	671.908	1403.24	381.393	258.66	468.489	4252.19	943.27	702.648	981.45	992.992	105007	213.752	403.842	2365.19	1462.49	5685.95	863.152	125.537	166.253	258.433	1811.14	53.8638
-	1540	1405	Female	sample_8145773	DM:control	49269.4	1283.63	363.467	553.55	297.407	2725.79	158.851	3251.44	6461.77	2950.12	1318.27	7389.81	199.582	117.653	6029.9	14137.3	84760.7	174534	1119.76	1360.37	1213.46	352.692	371.892	1884.51	1146.01	329.789	548.308	3119.12	1564.62	578.036	307.287	1000.5	100298	316.388	211.574	5709.9	1779.39	1891.29	4065.01	351.368	584.386	361.84	3024.23	107.397
-	1004	1680	Female	sample_1234699	DM:control	65237.6	164.717	441.043	491.798	328.484	4971.98	238.418	3442.18	5085.63	10105.8	486.486	8502.98	245.313	161.231	11341.8	5267.53	76278	183263	257.815	404.562	1189.85	693.572	699.539	1424.99	470.94	4766.81	424.428	3960.49	884.597	675.271	467.926	1045.15	155958	221.576	243.03	3144.86	1657.55	5247.52	3102.11	334.184	655.729	278.963	2977.55	104.463
-	1841	1858	Female	sample_6397821	DM:control	72679.5	221.359	615.099	1294.97	736.659	5523.7	159.976	914.569	3373.01	8631.44	345.828	9618.31	215.512	202.656	4573.31	12916.5	80099.6	144858	222.759	499.005	1885.96	578.725	995.893	1620.66	638.137	375.993	661.682	5048.92	2133.08	712.515	829.251	1416.85	127821	157.08	2077.39	2383.44	1034.59	5271.54	3637.75	346.211	677.216	386.149	2817.88	171.322
1841	-	1832	Female	sample_4282520	DM:case	35166.9	242.892	514.846	585.319	490.011	23607.6	155.514	2561.14	3475.26	8298	577.82	127814	209.619	136.05	16984.8	5490.51	72907.6	116915	186.468	315.623	1383.01	1165.78	874.808	1316.99	552.99	369.867	733.593	3447.74	2128.18	595.651	696.738	1419.08	124777	209.481	409.98	1353.5	1271.02	5399.56	3729.93	188.378	226.106	326.486	2368.38	119.289
-	1194	1136	Female	sample_9302834	DM:control	63269	102.783	378.877	742.044	389.673	12529.6	158.38	1214.75	4641.22	2076.47	794.536	8512.77	145.121	155.128	13012.3	4700.55	54931.9	209844	186.047	1369.37	945.569	791.026	512.457	1751.79	590.854	298.853	506.767	6544.95	574.006	445.759	538.802	1145.54	127000	184.55	416.915	5540.03	1607.63	6915.88	3463.63	256.563	432.622	274.109	2397.35	94.3509
1194	-	1188	Female	sample_8954649	DM:case	26893.3	1011.95	284.66	408.43	431.102	7967.28	129.815	2643.05	3084.29	1248.03	1131.08	7226.46	130.62	221.506	11181.2	5526.94	46835.9	256649	104.861	674.752	718.005	527.761	573.71	2162.04	501.622	273.153	479.746	3875.32	782.96	317.142	360.676	1008.52	104333	404.211	301.424	5489.98	1706.73	5524.25	5473.9	148.128	820.751	190.459	3165.85	310.076
-	571	548	Female	sample_1440464	DM:control	45437.9	521.695	237.55	228.664	202.371	17289.3	121.481	2076.36	3427.58	1356.2	662.85	10415.1	75.0511	97.5264	15412.5	6279.46	32672.9	204704	67.4028	1015.86	768.783	443.084	580.269	1256.74	421.332	282.42	474.783	4443.22	2321.85	335.244	383.853	1772.55	118858	256.009	440.574	5617.5	1260.1	4636.12	821.63	133.341	428.296	368.93	1592.99	96.5215
-	571	548	Female	sample_8672277	DM:control	50925.5	654.46	472.46	1066	517.737	17603.3	230.758	2058.91	5045.37	1869.63	1960.8	12775.3	131.776	136.877	12911.4	7321.67	106808	154527	120.339	722.817	954.414	596.792	744.032	2211.36	636.722	434.623	607.333	4525.95	2358.22	247.264	468.274	932.457	106771	292.028	442.304	7804.56	1066.37	3410.65	1795.18	214.445	257.158	423.306	2747.71	174.404
652	-	652	Female	sample_7286564	DM:case	10741.5	703.821	442.427	1006.8	280.483	32982.5	148.145	1603.77	5849.48	1813.95	2404.12	18896.8	161.046	190.965	16838.6	6414.31	69630.4	108298	209.266	297.815	1441.15	410.191	3098.18	1244.44	543.344	302.971	684.783	4199.96	1032.33	358.38	662.055	1006.3	145276	251.17	730.266	3690.37	3202.07	1536.96	1115.33	148.934	298.112	408.056	765.946	53.4308
-	1194	735	Female	sample_7059095	DM:control	60402	1693.97	371.489	793.752	546.075	28806.8	130.256	1415.3	6860.58	2597.25	198.11	12412.5	129.749	66.3844	23199	4410.57	75998.5	152217	232.595	1092.19	1144.16	1033.73	673.419	2330.65	760.138	261.044	634.428	4630.97	1860.75	346.787	732.509	1380.86	127633	342.712	471.704	7182.08	966.691	3898.94	4178.21	199.655	323.169	1408.7	1312.96	62.2259
-	1540	1395	Female	sample_6465448	DM:control	81031.6	2048.64	295.138	377.414	500.655	28305.7	195.404	1925.41	4822.03	1886.51	1958.74	20527.2	193.286	151.086	15487.4	7138.84	82708.8	115829	179.295	481.96	1179.76	1218.89	827.708	1203.75	672.617	331.516	609.082	5587.06	2690.52	590.554	611.161	1211.35	164850	210.024	237.814	5204.62	1113.55	7312.02	6355.62	189.922	612.593	426.557	2432.75	144.164
1540	-	1522	Female	sample_4113970	DM:case	27219.2	776.013	439.173	419.759	580.618	13788.3	225.263	3381.59	5011.56	1753.72	1762	13594.5	282.438	157.464	13611.4	14438.3	64157.7	152177	175.345	474.69	1212.22	1216.46	1113.59	1057.66	493.615	378.686	592.806	1201.42	1785.87	715.121	788.332	1360.08	96261.6	247.763	4859.93	2132.73	1317.32	3425.26	3696.52	229.877	536.452	1122.8	3075.37	130.113
-	677	629	Female	sample_3865832	DM:control	45916.4	1136.07	184.719	393.112	439.628	19870.1	19.4355	1355.18	4562.67	1955.71	984.441	9322.24	112.091	83.24	10483	5158.25	40751.1	206450	221.097	1290.14	625.498	621.975	886.358	1121.12	812.313	307.865	522.523	3837.33	2615.75	1114.71	431.584	912.083	132544	287.979	608.645	8608.42	1247.94	3383.13	5520.75	334.14	371.872	731.709	2337.64	186.423
-	1004	1000	Female	sample_3228313	DM:control	43348.7	1499.12	381.891	595.684	281.225	9780.22	100.533	1717.99	4345.03	2698.17	1051.62	7622.82	468.907	97.4507	9783.1	7461.97	73648.7	191486	6418.62	582.856	1159.2	66.0485	177.677	1777.31	1221.55	303.721	461.777	3365.93	1096	764.864	364.186	724.74	50194.6	345.974	306.996	7623.58	1297.27	3267.68	2093.88	312.04	551.698	1415.23	1439.42	45.7278
-	1540	1666	Female	sample_6924854	DM:control	68464.8	116.094	432.894	426.323	381.354	10715.2	233.087	2018.39	4506.43	1990.25	617.907	8056.75	209.111	153.255	11706.1	8289.1	82378.5	193776	263.583	429.131	993.628	592.47	682.46	1558.12	401.195	349.134	650.868	3975.2	809.515	592.043	665.371	1167.12	150196	209.735	207.714	5153.71	2242.69	4362.27	2966.31	177.294	322.433	260.285	2692.68	240.997
-	1194	1190	Female	sample_2260836	DM:control	56686.6	808.923	361.478	672.242	339.817	11640.2	118.643	4945.02	4679.59	2808.93	556.937	7147	147.599	97.9656	11746.2	8081.54	43358.5	224817	501.942	468.653	1415.32	446.46	646.624	1609.78	618.845	298.055	721.744	2863.84	658.479	286.83	579.927	935.558	90883.7	247.964	266.858	9226.3	2303.62	4013.02	4115.76	137.394	637.483	610.27	2088.46	204.284
-	677	638	Female	sample_6528448	DM:control	35181.9	515.329	309.747	367.078	353.423	21148.5	87.4031	3248.01	4772.39	1643.81	1112.95	15544.6	104.655	51.4418	14694.9	4484.34	41296.5	98471.3	78.8486	756.913	801.713	622.027	382.862	1121.32	606.259	250.556	755.282	3776.48	696.027	378.916	320.382	784.175	106986	248.28	441.272	3902.19	961.217	2793.72	1254.49	189.804	228.03	895.036	2154.22	85.3817
-	571	564	Female	sample_4397026	DM:control	40177.1	610.512	223.658	447.965	642.959	13197.7	75.4148	1821.6	2617.39	1786.37	2760.17	9729.49	436.246	60.994	9596.23	5787.97	102767	136825	87.8045	1171.62	962.517	416.054	620.578	1846.65	467.462	352.328	477.764	6341.69	3003.62	568.682	508.998	852.614	150128	249.957	527.92	5877.24	921.24	5470.38	1653.2	256.106	313.532	1059.26	1904.54	356.206
-	677	678	Female	sample_7301578	DM:control	56756	186.344	171.288	539.999	756.153	30690.1	167.072	1385.81	4103.29	2275.76	1353.44	11256.1	137.953	112.613	13848	6149.24	53447.1	159558	275.791	1172.23	585.183	859.354	589.473	1225.58	810.321	272.787	482.297	4359.94	775.537	464.472	741.104	843.001	138967	280.949	2245.82	6755.65	1609.32	4746.86	2147.53	265.09	662.346	1424.51	2966.68	103.547
-	470	634	Female	sample_7280170	DM:control	46301.5	6536.35	938.938	244.844	390.241	20606.1	146.761	1285.37	3362.7	1677.82	647.823	8218.86	177.858	139.396	14858.5	7479.88	37559.3	178199	177.78	446.683	1341.75	911.273	211.627	59.9327	509.381	313.859	1123.04	5298.25	2547.27	682.939	615.497	1395.42	155619	246.931	470.819	4630.48	17031.2	3467.91	1872.42	52.4067	648.411	279.632	2631.63	177.207
-	652	652	Female	sample_8819491	DM:control	34736.3	799.153	186.797	190.123	376.823	16475.8	111.852	2217.16	4944.31	1452.02	2482.76	11466.5	204.486	50.2477	12648.4	4960.19	40973.8	159278	119.629	555.201	948.545	447.144	389.705	1227.1	523.956	253.409	462.18	4141.45	1164.75	664.59	398.26	1131.77	125146	265.364	435.337	5822.29	1230.84	6385.08	1166.81	134.953	296.554	380.233	2170.32	248.169
-	652	639	Female	sample_8284841	DM:control	54335	33.5665	139.203	136.086	87.0662	8845.38	138.941	1367.42	4183.91	1553.17	159.094	8831.31	1858.61	90.5213	11696.6	5402.49	36766.7	132522	230.937	300.576	804.385	408.125	1084.66	1307.24	757.485	269.485	527.725	8816.27	1029.18	773.437	345.469	829.609	116996	248.539	410.698	5882.46	796.869	6157.36	1326.87	224.304	480.628	284.302	2205.4	130.493
-	1304	1228	Female	sample_4192408	DM:control	43087.3	378.315	253.717	253.048	248.392	15060	119.38	1052.96	5817.92	2108.95	490.643	10013.3	230.07	105.631	14923.7	5498.84	48706.9	137467	339.663	789.277	838.248	391.963	767.385	1471.22	778.172	240.551	485.373	3382.35	640.161	2523	426.298	1553.25	81788.8	222.837	283.096	5678.76	856.977	6548.49	2852.79	384.767	438.021	407.436	2384.95	86.4957
-	1304	1658	Female	sample_4794522	DM:control	53869.3	413.808	439.356	1502.78	301.636	4832.87	193.653	1281.96	5164.22	1938.99	1431.54	7955.7	193.889	179.794	8411.05	4756.05	67454.4	186229	168.465	1055.58	1498.68	683.16	1168.5	1277.21	373.448	335.015	714.094	4423.62	942.621	747.389	481.598	1322.12	131430	162.374	4834.23	6318.8	1486.77	5176.21	4652.33	50.4867	513.803	222.01	2554.15	188.502
-	1304	1305	Female	sample_6925882	DM:control	73733.7	568.657	364.669	294.095	514.333	10959.8	206.34	1057.03	3522.24	1861.06	2995.48	8566.15	175.596	183.593	10363.4	9659.01	80049.9	211463	133.736	686.98	1194.15	1017.12	484.894	1694.54	587.384	298.787	596.093	4529.87	2171.46	764.542	513.03	1081.85	127677	287.751	299.496	6677.64	1361.35	3930.08	3189.88	213.243	1056.85	564.098	2578.88	86.7501
-	1587	1491	Female	sample_5115668	DM:control	71490.5	1905.53	246.255	314.869	237.097	4138.57	103.807	1396.02	4003.9	1769.26	1675.91	8172.85	225.093	120.801	7616.1	6760.93	60246.2	235087	243.344	991.415	997.931	71.3531	727.878	1295.64	722.036	290.261	561.6	3931.29	1265.14	538.656	498.994	1053.36	79908.8	216.403	244.578	4873.86	1868.83	4433.85	2518.67	154.201	632.193	623.548	2233.95	125.612
1304	-	1304	Female	sample_8540009	DM:case	22312.5	603.49	232.489	282.901	262.995	34210.7	274.052	2674.21	5847.76	1488.03	430.338	40505.4	445.121	194.565	23795	6537.54	84642.6	116413	193.507	90.7757	1047.57	731.112	1667.76	1131.5	636.468	361.193	440.421	8612.21	763.568	749.679	1012.02	1121.88	100069	203.252	429.277	4312.19	1492.33	2793.58	4510.54	97.7368	388.869	475.996	2063.2	62.4812
-	1587	1541	Female	sample_1419769	DM:control	64052.8	2425.41	331.432	320.743	386.068	12668.5	205.29	2490.8	4723.33	2218.14	1196.96	12655.7	203.869	132.321	7493.98	6923.16	76707.2	205562	254.409	479.855	1900.34	812.967	472.26	940.852	705.148	406.106	872.819	3428.08	2201.96	1028.93	764.196	1161.31	114941	208.179	282.992	4105.46	1699.75	3994.32	3814.41	256.763	652.38	313.928	2557.34	204.185
1587	-	1586	Female	sample_8482663	DM:case	25341.4	835.448	535.737	1087.29	319.486	15673.9	144.263	977.129	5257.22	2380.88	2321.28	10708.2	178.203	233.176	10789.4	5926.69	58918.1	246205	213.561	990.89	1017.09	687.608	1099.82	938.482	531.583	309.997	428.385	3549.78	502.626	424.695	653.606	923.672	98140.5	142.145	384.277	5191.41	1415.78	4746.63	3838.15	227.424	917.528	239.254	2151.74	83.2545
-	1587	1451	Female	sample_4783285	DM:control	69857.9	290.499	565.932	857.013	315.802	15157.9	74.8068	4505.06	3992.89	1279.98	438.097	12461.9	186.848	138.439	16410.9	7414.93	82191.9	159491	245.597	932.09	796.848	440.319	676.363	1439.55	749.501	313.149	517.311	2993.3	936.147	1271.18	826.587	1205.77	78193.9	193.458	237.833	8931.65	2399.97	4372.78	2116.04	237.531	523.825	340.565	2159.82	68.1221
-	944	932	Female	sample_5086625	DM:control	51365.8	391.051	148.815	384.54	312.11	11481.1	149.469	1707.84	5950.66	1806.37	1255.1	5582.13	144.662	72.3197	10341.3	13203.1	83689.1	183385	193.734	3547.98	1240.67	639.03	1788.56	2060.49	263.535	294.913	555.69	2854.16	1791.91	672.599	443.642	298.116	124058	260.985	768.793	7885.64	1782.88	4986.39	1952.77	120.736	676.203	383.415	2168.78	37.4832
-	944	949	Female	sample_4804336	DM:control	49087	7283.01	442.801	2102.05	348.112	9427.94	179.927	1941.15	5067.55	869.921	380.976	10155.6	1890.73	118.874	9444.57	7981.46	50561.4	165481	213.483	1241	1871.48	513.784	310.31	1544.32	572.945	205.585	314.549	4438.8	501.189	595.971	1076.81	277.152	105066	259.483	878.883	3789.77	672.192	5991.77	2210.44	301.965	490.606	343.268	2306.62	46.582
-	944	929	Female	sample_2763549	DM:control	59202.1	368.27	579.459	1346.76	509.126	21850.4	190.962	2045.74	3241.85	1595.2	1186.14	8521.81	151.651	74.5226	19766.1	12900.3	90694.4	131721	171.933	2391.05	1176.32	1387.96	311.755	1617.61	289.085	207.361	1041.05	5248.53	525.515	448.885	328.228	283.34	130398	226.714	288.714	6862.32	964.208	5951.06	2608.18	256.652	839.286	530.636	1657.37	47.9204
1095	-	1128	Female	sample_4108906	DM:case	22713.7	85.6367	341.014	360.014	398.036	9593.33	270.549	2300.15	3360.4	1414.25	580.806	9845.53	176.135	207.196	7514.38	7093.55	55562.1	230669	140.86	659.781	1621.33	156.718	1402.6	1476.48	817.39	415.841	548.53	4394.55	784.812	450.687	522.466	1222.67	84089.3	329.437	491.263	2889.47	1670.28	3720.95	2521.16	211.72	811.567	685.409	2375.08	77.4463
1173	-	1205	Female	sample_4951076	DM:case	19707.8	443.883	248.607	357.536	542.762	18110.9	102.588	1569.94	4102.82	1516.19	302.176	13670.1	174.309	94.6079	9456.51	5129.94	56237.1	112400	127.366	611.805	820.259	509.794	1288.73	905.778	832.944	231.669	373.087	8954.98	827.306	2071.93	491.611	1004.19	79244.2	216.654	294.894	6775.63	1502.71	1427.79	2206.39	280.042	328.655	155.676	1302.27	60.0205
-	897	944	Female	sample_4447941	DM:control	45418.5	837.956	337.565	338.028	402.833	21536.5	148.929	1751.23	4278.95	2004.24	2617.2	10544.6	167.436	221.59	13237.3	5311.96	55589.3	182505	147.336	1910.01	1505.98	710.6	597.024	1251.51	707.165	349.14	858.284	5415.88	2158.2	457.448	610.945	1045.96	116589	295.238	551.341	2844.34	784.465	3310.55	4359.04	215.679	558.446	435.296	3320.98	138.152
-	1606	1537	Female	sample_2817688	DM:control	98464.5	517.476	579.964	2428.23	484.074	14985.2	180.801	1468.67	7107.79	2702.41	1487.88	9740.67	208.121	151.694	15679.9	9562.9	73503.7	118106	201.533	1173.56	1207.57	1167.79	753.9	1429.29	493.578	327.097	522.087	4373.76	826.6	345.788	666.427	1387.98	151332	337.352	215.082	4769.7	2315.98	5735.58	3830.06	179.944	439.403	245.258	3248.22	135.361
-	1818	1824	Female	sample_3595174	DM:control	61501.8	431.923	571.894	410.584	500.778	9592.5	177.147	2411.53	4860.83	2132.22	1097.8	11935.9	225.755	192.61	11132.1	6725.57	72086	177269	240.117	473.341	2140.97	520.711	796.798	2100.48	505.668	344.544	578.936	4400.67	1416.27	523.084	737.392	1291.91	92993.4	182.156	146.536	5061.02	818.132	4147.56	4144.34	194.582	522.501	239.07	2190.64	92.1876
-	1009	1024	Female	sample_5326904	DM:control	50235.5	370.365	343.834	292.738	646.302	6088.51	143.716	1051.54	2657.46	1714.89	791.111	10163.7	143.047	82.6916	5899.84	6501.41	63479.8	149305	357.296	157.965	1694.02	371.319	243.1	513.768	857.645	275.5	622.009	3689.41	341.984	376.834	315.522	309.117	73071	207.771	307.998	2440.57	1530.57	2226.28	1705.96	94.6074	971.009	705.441	1761.52	68.3291
-	713	647	Female	sample_5029518	DM:control	39129.7	871.7	231.325	165.148	298.702	17013.3	169.135	1867.5	4673.26	1836.3	970.094	10054.9	95.0277	128.887	12103.3	9563.58	83098.5	137143	71.7992	1010.08	1085.78	815.395	644.904	2822.18	708.75	213.921	502.56	4657.01	1426.67	429.271	248.12	923.547	107200	273.678	433.065	4893.33	3483.84	4564.93	1678.28	199.15	509.86	425.192	1355.58	116.569
-	987	1015	Female	sample_5259580	DM:control	69927.9	66.4258	344.915	1729.72	450.171	24402.4	126.737	2189.97	4897.41	1634.97	2529.24	10287.8	148.546	149.181	20373.5	7919.81	80332.3	150048	159.056	997.732	869.213	638.492	779.007	1689.53	766.691	292.038	744.466	2881.03	998.463	362.224	988.022	2105.8	126188	241.904	326.625	9666.1	1153.33	3913.12	2442.49	229.432	233.424	602.557	1523.7	116.063
-	1095	1097	Female	sample_6675208	DM:control	53827.8	71.8965	320.524	360.565	345.331	6946.63	121.306	1442.2	2978.58	1346.28	448.076	7607.64	175.067	133.813	7805.41	6083.37	91322.9	176014	89.0374	1168.25	1394.67	117.014	635.248	1575.46	657.279	271.564	567.722	3248.62	2078.24	390.902	383.268	737.591	95198.2	181.014	297.804	5508.45	1854.46	2980.6	1887.78	183.471	180.568	317.703	1468.38	89.4965
-	1124	1125	Female	sample_5607291	DM:control	56767.3	452.81	162.472	549.154	363.625	18589	251.576	2392.11	12430.7	5979.75	700.203	12190.5	152.065	1219.75	9498.48	2609.22	67511.9	145517	526.331	459.429	2277.95	226.442	944.307	1760.48	1019.13	437.816	922.988	23736	2123.87	1312.48	492.104	1151.1	179100	273.23	568.328	9155.32	1163.38	362.346	1640.65	131.949	1375.1	894.064	2718.72	187.665
-	954	1486	Female	sample_3762205	DM:control	68064.4	7437.01	296.063	649.18	802.303	23049.2	139.039	1250.62	4958.94	1891.72	3033.21	11953.1	6131.22	163.67	12822.1	4616.95	92094.7	130004	125.171	181.764	1453.09	753.103	818.602	1311.87	907.307	402.026	713.701	4005.94	3544.4	960.528	844.996	2107.3	140245	236.02	262.447	7638.2	858.314	1366.01	3330.46	282.581	690.159	599.662	2425.96	56.3139
1818	-	1818	Female	sample_8885646	DM:case	37707.9	599.529	321.201	395.015	396.725	18881.9	189.134	612.263	3457.25	1459.92	287.074	47883.3	348.687	192.711	16415	9131.91	89935.2	123775	213.512	281.299	1689.18	1261.48	890.839	1033.08	1009.5	347.751	480.703	4816.97	2326.99	617.686	643.461	1078.95	115186	134.881	177.972	2682.66	1134.78	4454.92	3123.48	325.537	550.784	632.577	2345.56	83.1404
998	-	1018	Female	sample_5620903	DM:case	38118.3	96.619	321.147	298.926	240.205	19009.7	167.877	1366.37	3599.72	1436.83	317.33	8172.4	389.329	199.314	14028.7	8096.08	88485.1	213626	100.972	1015.52	1086.38	1241.7	1084.31	1376.51	455.574	332.912	465.672	5074.92	919.939	394.649	443.917	1224.02	142796	227.414	402.517	5074.37	1123.63	3036.96	7571.73	151.135	634.691	186.062	1777.86	81.4927
1124	-	1121	Female	sample_9859415	DM:case	82881.6	1929.99	345.966	2190.05	489.621	33673	163.413	870.802	9573.98	630.926	497.668	87712.1	119.467	134.482	7955.36	3273.95	72811.3	65032	382.191	398.782	2757.11	1686.71	902.74	1499.51	471.693	297.795	1056.04	28980.6	2282.99	362.321	1014.25	1754.28	181378	214.97	351.999	5460	2480.13	635.884	1868.56	102.841	632.357	560.549	4940.44	202.689
-	735	1121	Female	sample_3064940	DM:control	50451.9	677.858	781.69	1902.18	131.233	15345.7	209.738	1338.99	1507.8	1201.6	4628.98	10862.6	129.333	91.0581	15091	7454.11	129393	143361	60.6262	406.061	1755.51	1163.37	1044.83	2237.38	746.076	413.543	2033.55	3839.96	3938.24	390.691	732.672	1332.73	62529.7	270.651	324.304	5992.06	1192.99	416.317	4953.95	78.9446	587.803	323.923	1935.69	89.1805
-	998	1003	Female	sample_2219418	DM:control	57452.8	82.814	780.423	1695.77	297.732	20445.3	71.4397	1503.47	2416.2	1485.5	533.021	61822.2	202.847	192.86	11919.7	6691.05	108604	125760	59.209	707.797	1365.16	1765.23	609.376	1808.01	520.431	321.054	527.142	4546.87	929.25	305.798	928.588	1096.29	157121	194.822	456.826	5558.49	956.387	3277.22	4839.73	90.6059	546.918	373.344	1585.85	93.3925
-	1690	1633	Female	sample_1233860	DM:control	122870	2195.1	613.736	452.184	430.896	28150.3	184.178	1318.57	1420.24	1389.19	951.881	15449.7	196.413	123.454	9784.73	11088.1	87911.9	117675	157.966	946.42	1527.32	767.932	925.585	1723.78	946.407	396.702	659.701	3809.49	1761.46	2721.55	528.695	1103.07	169573	168.206	235.894	6236.13	689.65	3537.52	2966.12	149.991	284.472	257.707	2163.83	107.195
-	1095	1124	Female	sample_1236156	DM:control	86713.5	152.663	446.592	1757.09	477.959	12219.6	240.078	2244.34	5730.39	1766.28	614.64	8998.35	169.258	157.059	12452.9	7408.6	56889.7	183493	169.444	891.36	1318.58	856.355	747.59	1024.96	463.324	323.631	849.852	3303.24	1254.82	535.593	545.039	875.279	101050	221.312	280.568	1744.8	850.738	3263.95	2115	180.647	832.145	759.326	2919.08	126.879
-	1124	1103	Female	sample_2801053	DM:control	59964.8	1233.96	224.462	1332.58	302.715	16499.2	133.071	2657.09	7473.45	601.357	633.728	9413.4	123.647	204.641	6841.21	3088.61	71462.2	95565.7	323.034	1048.58	2509.15	632.908	1121.43	1354.32	322.619	302.433	776.054	26546.9	1862.43	288.662	625.76	1453.77	128510	277.709	367.688	8246.9	1476.29	1537.57	3362.36	104.487	813.578	592.687	3087.83	87.7859
-	1173	1194	Female	sample_2786174	DM:control	51650.3	663.039	360.163	835.531	449.559	16738	188.041	4872.66	3682.83	1698.21	2913.25	12804.5	136.26	91.8736	7943.67	6848.49	47732.8	129404	133.102	677.566	1233.33	215.601	601.594	923.361	706.931	280.899	474.29	1	1305.75	1239.2	593.672	1114.94	104303	245.601	597.028	6189.35	1938.09	4199.31	2032.55	192.331	852.688	274.891	1480.84	100.056
-	987	1035	Female	sample_3417224	DM:control	44520.4	1055.48	267.15	336.05	398.018	20085.2	149.344	1365.05	5551.71	2581.96	1243.95	7546.78	167.658	164.971	5863.63	7399.9	69443.8	179730	243.325	1357.38	1149.51	824.692	1025.97	985.739	553.357	237.546	445.635	2553.59	793.532	389.724	311.762	730.238	128075	210.271	439.712	9771.66	1968.17	4003.3	5223.28	248.285	201.783	379.261	2362.44	74.8159
-	1173	1171	Female	sample_1275216	DM:control	84143.7	664.901	385.21	782.342	331.797	27586.1	175.78	2746.74	3309.57	1780.71	546.114	28958	145.965	125.281	10747.6	9092.87	78512.9	96557.9	131.954	1258.95	1066.08	868.077	641.595	927.91	607.614	306.711	629.734	24136	873.72	411.691	1158.12	1278.37	152004	254.88	2999.66	6284.43	1239.89	4331.66	2201.74	217.843	466.889	532.654	1448.45	80.4908
-	1690	1603	Female	sample_4331346	DM:control	75805.2	1415.09	269.232	508.955	462.405	22821.6	229.032	1430.32	1396.26	2060.3	1402.3	19530.7	258.175	153.082	10526.3	5421.72	75499.5	114417	157.478	176.818	1508.26	639.04	832.196	833.718	969.394	394.838	680.323	4009.64	5155.57	485.489	732.5	1734.8	127521	178.407	224.662	3096.25	4750.07	3255.79	2853.05	173.463	122.235	588.122	2338.3	128.095
-	1606	1609	Female	sample_6285380	DM:control	62695.4	770.6	686.712	2020.35	412.267	28027.4	227.126	1120.37	4979.14	1645.46	1583.15	12089	209.767	131.369	18274.2	12060.9	136923	133352	236.804	594.437	1182.89	805.502	1122.72	1568.05	674.136	348.417	581.108	4484.65	1536.39	641.569	1151.04	1711.69	133911	239.222	231.856	6588.47	1086.19	4907.49	2961.82	233.922	1485.19	368.327	2153.52	132.267
987	-	1021	Female	sample_7167509	DM:case	23111.7	1347.08	399.078	876.933	295.675	6468.43	131.882	4628.83	3113.08	1205.38	2862.34	9758.84	170.329	120.113	12385.2	6202.62	69711.4	160919	131.268	1572.75	886.678	131.595	452.349	1686.96	717.26	301.855	533.439	2874.65	1386.19	524.936	352.088	766.992	111943	253.489	1904.71	8093.54	756.162	3264.82	1632.39	543.701	651.251	461.412	1456.69	62.1504
-	565	566	Female	sample_1318257	DM:control	34684.7	337.362	356.714	994.174	301.463	14624.9	90.3831	2067.95	4934.79	1654.66	617.492	11898.3	90.9611	88.8617	12894.2	19318.9	43969	130396	262.522	1013.44	632.503	1275.25	536.359	2069.02	716.376	291.117	375.911	3523.17	864.993	173.906	1445.87	2061.61	151857	225.272	422.466	10636.7	3453	1619.21	989.495	378.1	449.268	100.709	2532.17	50.3176
897	-	874	Female	sample_5917763	DM:case	39707.9	6587.29	676.732	818.925	219.037	16435.7	114.223	1086.91	5056.78	1794.17	2788.54	8341.88	100.407	103.292	11878.9	2744.37	98638.8	144018	193.453	701.633	3012.06	329.283	565.176	1782.87	9604.79	316.041	2041.53	3424.8	1233.05	475.541	446.853	620.496	98347.6	875.096	351.676	2334.78	741.809	2295.39	1826.59	192.872	309.913	368.118	1511.39	99.7522
-	1173	1185	Female	sample_6510386	DM:control	42999.6	842.862	538.241	1393.6	285.698	8432.01	158.315	1813.59	2699.56	1540.15	2067.92	8870.11	338.298	162.708	6960.62	8992.69	180254	259843	162.67	970.972	1601.97	282.786	603.78	2215.06	799.49	310.659	576.586	3003.78	1523.08	291.654	469.037	1034.66	139167	283.205	556.629	6138.22	1175.89	3676.89	5823.43	164.526	817.836	555.597	2451.15	99.4048
-	1818	1831	Female	sample_5064887	DM:control	55845.2	2447.5	428.974	417.43	430.353	17185.3	169.786	1043.8	6201.31	2067.41	1138.1	13138.5	229.707	140.782	12092.5	8061.73	78723.3	124846	232.841	724.732	1790.01	655.57	804.645	1595.41	529.862	340.123	679.606	4648.65	958.652	495.246	668.171	1543.93	99882.5	141.938	2486.45	6004.5	915.217	4471.21	3792.36	201.041	441.817	343.191	2215.68	98.2783
-	713	635	Female	sample_3203152	DM:control	44395.7	676.707	301.909	919.452	456.501	14626.3	100.794	1648.05	3981.87	1436.85	734.057	17000.2	105.879	77.0029	6092.74	8635.36	81494.7	92682.6	75.2774	637.374	1112.16	747.575	558.358	1520.18	758.39	292.103	557.28	4208.72	1455.34	456.623	1140.44	1367.87	91787.5	272.94	419.659	5857.17	4004.8	3348.18	1546.35	216.016	461.773	292.772	2306.05	90.6398
-	998	1028	Female	sample_6785812	DM:control	64749.6	50.1882	400.12	1305.86	272.012	19627.7	128.504	1041.45	2951.53	1190.5	418.976	12303.4	194.553	140.706	13343	5393.73	75863.7	159655	76.7197	1029.42	1593.68	1630.6	765.882	1292.61	517.603	343.199	494.096	4615.92	971.936	434.752	903.408	1217.55	161862	217.134	341.094	5729.1	892.894	2330.51	5252.08	178.025	774.167	220.351	1404.16	130.944
-	735	736	Female	sample_3700103	DM:control	62610	382.757	796.741	2214.14	280.403	44228.1	95.2431	1230.97	2568.85	1785.77	1150.4	119562	139.291	113.268	15994.7	14190.9	49465.2	119437	119.779	730.271	1354.35	1237.08	735.278	494.079	515.821	291.405	625.874	4797.46	2942.52	298.351	92.6828	1033.19	143581	251.692	419.464	7876.15	734.623	4342.47	1501.27	149.827	328.66	176.364	4854.81	58.9364
-	565	560	Female	sample_7324937	DM:control	24980.9	1686.95	267.504	272.044	212.386	12628.3	45.7997	1006.63	3170.96	1474.66	1189.85	9122.2	91.3344	78.573	11498.2	9642.79	43315.7	219017	266.855	3052.6	665.515	512.942	526.966	3336.98	819.91	270.84	270.403	2833.79	734.089	206.442	344.607	1064.9	167813	223.152	471.935	8122.96	2490.54	1929.77	2964.36	101.065	481.997	156.95	1228.16	61.9147
-	846	735	Female	sample_8123175	DM:control	60428.9	262.782	182.256	182.183	322.343	17043.9	199.014	1750.78	6422.7	3040.22	1045.19	13156.3	168.716	87.2543	19180.7	4167.04	61146.1	237766	490.381	1391.79	1837.65	441.47	338.731	2305.57	894.771	342.06	599.725	16069.9	1176.16	273.06	671.072	1030.6	68142.8	491.175	340.349	3882.91	3442.33	2140.64	1071.15	229.01	630.096	1639.85	1767.32	60.8515
-	954	951	Female	sample_7297559	DM:control	71754.4	262.427	291.15	451.344	385.566	27555.3	209.566	1979.09	10265.5	1781.12	939.681	12407.2	608.973	83.1191	13767.2	3252.17	61345.6	141337	372.52	639.051	1066.3	540.393	280.953	1746.39	1564.37	250.844	596.476	4380.81	4381.97	725.101	631.194	1508.93	120180	198.362	586.836	5509.81	1754.47	2617.62	1347.39	324.246	547.974	648.274	1827.18	62.0344
-	1606	1462	Female	sample_1531873	DM:control	75595.8	570.724	626.588	1654.73	344.241	12679.6	191.361	1322.99	3098.48	2047.34	1234.27	9200.29	189.662	261.004	9010.4	7167.77	110103	190614	214.191	1120.71	1194.69	597.899	772.88	2277.67	704.729	439.367	710.851	4268.82	1023.52	519.05	627.77	1269.08	136401	193.285	311.404	5229.07	1269.14	4193.11	4000.83	206.703	623.969	297.98	2940.05	102.95
-	897	851	Female	sample_7705334	DM:control	44405.4	261.089	533.191	185.451	365.95	11617.3	71.6995	2930.39	1699.61	972.927	1120.57	11027.9	136.12	90.8602	6829.73	9399.88	46353.6	151527	151.137	2431.65	1411.83	351.508	310.258	1566.72	465.313	252.479	448.11	3472.26	508.728	376.686	610.928	308.681	115709	268.141	305.308	7383.09	1387.49	6285.39	6221	108.649	455.155	296.87	2871.61	47.0652
1690	-	1672	Female	sample_6335341	DM:case	31967.5	5458.97	442.56	1071.52	389.552	14422.5	115.559	3466.11	989.582	1399.13	110.374	21316.3	240.658	144.468	16153.3	8361.33	93592.8	146460	160.834	833.1	1188.73	897.969	957.484	1567.3	714.93	344.83	588.385	4040.56	1119.46	601.787	715.439	1227.61	274576	347.721	218.725	2817.08	1504.74	858.605	2835.84	220.062	343.454	845.844	2382.84	63.676
-	1072	1125	Female	sample_2915165	DM:control	66258.4	1386.94	510.141	1571.19	387.676	21772.6	240.395	367.09	3223.1	2828.81	2093.02	21682.4	290.899	171.364	11946.2	6978.79	98961.4	175529	137.436	1633.65	1039.4	876.417	2886.17	1538.65	587.606	452.489	695.088	2540.83	2446.52	380.538	651.405	1011.72	205097	313.891	534.219	564.304	7934.93	5055.07	2228.89	181.748	363.894	258.944	2292.41	101.341
-	954	925	Female	sample_4387233	DM:control	166393	1291.28	1770.74	297.416	78.2562	3812.49	191.506	885.481	3581.24	609.967	668.695	10481.4	1062.95	2142.69	4918.75	9464.35	65793.5	224971	65.7997	116.865	1335.33	444.266	985.988	767.092	1275.03	221.597	239.199	5525.18	577.689	1275.62	754.774	289.581	135837	209.697	300.288	1194.1	790.205	1468.48	10030.7	280.338	214.737	214.726	4049.54	55.8939
-	735	1621	Female	sample_3674046	DM:control	73369.3	1012.16	365.143	422.829	284.413	15986.5	190.195	1156.07	1133.62	2531.5	538.501	8085.66	204.958	162.504	8755.79	8197.05	73056.7	238959	201.283	610.652	1025.08	891.846	1282.13	1089.48	558.357	317.447	654.753	4314.84	1485.73	535.507	398.68	929.402	126376	191.119	253.118	4536.46	924.008	4376.05	2648.34	374.234	1724.26	303.901	2051.23	155.156
-	1690	1465	Female	sample_2065834	DM:control	77781.1	290.902	635.752	2734.39	258.563	38539.5	209.507	1539.54	5000.57	1529.16	536.759	74185.6	188.734	107.991	17832.6	6072.8	72911.8	118467	182.311	828.567	1437.39	1349.77	520.9	1117.66	786.815	373.047	657.473	4198.26	1655.18	550.89	805.054	1071.14	86491.2	196.589	1810.63	5227.65	1132.31	2958.44	4327.62	226.737	249.176	759.129	6169.16	394.416
-	1072	1122	Female	sample_8648624	DM:control	77686.8	3657.45	418.07	3346.2	361.739	8796.19	140.117	1162.66	3035.02	2762.18	648.674	11670.9	147.116	73.9089	10320.6	7086.82	114661	233856	132.57	592.495	990.079	631.163	2654.92	1223.14	781.044	263.584	484.927	1499.63	8777.55	492.348	610.874	1466.37	150988	247.19	439.904	3728.12	5225.86	3052.89	35888.5	109.048	1142.98	489.865	1820.53	93.435
-	1095	1048	Female	sample_5733082	DM:control	57858.3	85.0317	192.766	331.549	324.871	14724.3	231.511	542.116	2767.03	1479.01	668.513	7596.81	154.711	139.393	8691.4	4062.59	102582	124281	81.0596	611.838	783.652	624.414	6958.91	1228.43	317.19	271.809	777.444	4133.23	1080.08	305.329	423.744	363.134	133335	231.329	13370.5	6438.4	1204.87	1177.3	32870.1	113.896	128.666	888.049	2102.89	101.337
-	1124	1026	Female	sample_3339213	DM:control	84831.4	887.286	344.064	465.297	297.31	8278.31	100.626	3653.15	4356.34	2000.88	3723.07	6644.33	219.558	114.191	6408.75	7133.31	111648	146528	207.816	1123.96	722.178	185.339	758.784	1762.46	683.722	297.007	588.543	7059.34	683.435	458.081	219.22	953.992	111422	214.208	503.219	8185.14	1476.03	7310.23	2107.99	263.931	421.851	349.596	1914.34	191.255
565	-	594	Female	sample_1905022	DM:case	13390.6	4138.03	261.754	379.148	354.544	34384.1	93.8994	2333.79	3618.13	1305.85	1233.07	17267.3	320.549	309.767	16265.2	6537.87	35591	141789	58.9651	1070.6	1281.6	722.52	200.794	810.266	872.596	508.525	426.741	6601.09	1358.69	666.636	858.152	1560.18	308268	273.576	6524.07	12410.3	793.29	240.918	788.542	258.748	385.536	191.731	2031.46	70.4491
1072	-	1110	Female	sample_1936319	DM:case	19030.7	1137.11	373.694	1050.1	1067.53	23439.7	101.518	2448.75	4543.78	1529.14	756.047	12689.1	267.816	205.42	12086.9	6333.49	131565	160592	206.183	722.699	1233.34	952.898	450.289	1802.25	1371.75	479.505	610.575	1991.26	1318.44	1365.53	607.728	1289.55	188926	253.889	523.474	5984.68	9565.64	3868.89	1661.24	380.968	454.291	611.579	2150.24	140.201
-	1009	1032	Female	sample_5425672	DM:control	55654.5	130.336	239.716	1000.72	402.752	8760.47	138.478	927.499	4024.2	1627.43	580.823	4496.22	212.676	88.7132	7822.44	8917.45	54544.5	197538	110.575	1653.61	811.407	406.302	233.688	1269.04	489.499	284.875	793.381	3740.01	368.145	541.369	468.867	328.066	108306	210.913	3461.43	5905.6	1245.96	4198.73	2925.72	87.5901	597.017	337.617	1874.77	97.7086
-	1009	849	Female	sample_6541260	DM:control	43004.7	254.22	303.231	193.08	376.695	11214.8	76.2396	1620.66	4160.76	1576.17	1159.81	8697.01	245.385	154.07	8564.57	6853.51	53260.7	159067	178.651	804.659	816.448	282.093	790.574	1823.44	599.827	300.519	568.908	3211.55	965.486	980.732	168.932	829.796	101990	227.772	370.585	6985.05	1138.92	5856.68	3689.44	267.296	355.759	313.177	3211.96	156.57
-	987	1019	Female	sample_1990025	DM:control	49277.1	82.1627	379.845	285.958	340.938	16071.8	348.142	383.46	4023.44	1997.94	688.478	10311.7	244.288	115.308	16204.8	6659.66	64982.6	177697	209.437	1257.27	1205.24	125.391	580.645	1491.25	472.671	277.208	536.927	3355.69	1782.9	304.599	1652.35	2234.91	133652	277.137	337.872	9880.75	766.46	4073.77	3581.78	269.557	619.092	177.547	1700.71	115.118
-	1818	1912	Female	sample_8236044	DM:control	72059.3	2915.03	283.423	466.134	493.303	6808.72	181.544	3219	4050.88	1490.11	1720.32	10372.1	256.686	184.275	11980.4	5260.92	80509	168140	203.121	561.494	1636.71	179.723	657.523	1701.05	742.482	354.913	681.984	4058.02	2119.21	1001.34	556.484	1214.59	103948	160.896	119.731	4207.23	1071.82	5504.02	4622.07	264.757	528.941	577.098	2597.1	78.1227
-	1072	1122	Female	sample_5412996	DM:control	66683.4	323.556	233.83	590.309	428.631	11251.3	161.377	1208.09	5152.1	1901.61	1062.74	11136.6	235.951	91.9035	11988.2	5107.1	62964.4	162891	279.397	2070.25	994.264	629.174	3010.41	1536.73	948.45	228.581	672.51	2346.76	992.447	1270.18	575.403	1687.12	141396	261.242	743.328	2537.86	13342.8	5157.24	17025.6	116.074	2261.77	315.087	1617.41	56.8681
1009	-	1008	Female	sample_3179293	DM:case	37008	562.084	634.396	2102.16	343.225	33860.4	171.959	1677.52	6471.48	2315.68	794.62	15495.9	163.574	1467.86	16071.7	18810.7	92959.8	133636	185.289	829.924	829.609	671.202	239.119	776.044	513.172	265.046	466.68	3895.62	377.368	311.088	349.421	327.479	125658	210.771	321.234	9704.67	1594.2	3295.25	4272.83	56.0398	1173.63	252.563	2837.69	69.0094
-	565	632	Female	sample_2534865	DM:control	48158.9	615.99	381.46	598.823	508.373	28207.9	202.795	1650.26	2994.88	767.062	1092.64	7084.64	108.463	1476.43	16228.7	8426.44	79310.7	3801.72	49.7372	812.191	6892.93	935.034	289.672	2179.91	230.661	208.215	2795.55	5014.57	461.278	1781.36	294.476	240.542	155925	239.794	348.356	14587.1	3156.35	2391.53	1433.25	101.722	775.442	244.58	3715.84	93.2019
735	-	735	Female	sample_8116144	DM:case	33695	721.924	347.606	1267.97	241.731	26503.6	109.567	1336.65	2425.15	1255.37	1422.92	18653.4	168.337	96.7973	13359.8	11774.1	111679	118321	103.582	613.814	1317.33	1276.82	755.643	1438.1	630.413	375.599	583.218	5037.35	1195.65	520.571	671.999	1186.9	107854	243.682	3062.64	4428.08	1029.63	4122.54	1942.74	150.123	256.127	207.54	2169.16	155.453
-	846	731	Female	sample_7321901	DM:control	75276.3	2945.19	187.442	195.731	498.535	14159.6	139.129	2353.3	7486.55	2912.56	743.262	15717.9	131.169	125.895	10221	4780.14	50874.8	129877	295.404	1655.63	1566.11	782.913	854.192	1283.85	575.632	276.166	638.557	18006.5	1353.43	282.252	1136.59	1499.16	108153	321.296	433.122	4758.14	1059.43	2079.14	1208.03	278.701	487.414	1315.84	2376.95	177.471
-	998	1041	Female	sample_7105466	DM:control	48882.3	874.952	299.231	635.143	345.856	24850.6	225.966	1173.42	4089.56	1843.31	1361.97	14994	837.767	137.984	17551.4	11747	80116.2	131095	130.12	1207.6	1282.25	1175.52	751.109	984.307	669.336	369.51	704.722	6330.9	1162.32	499.018	896.194	1255.37	196822	294.582	360.946	5092.25	2175.88	1068.81	3347.28	231.494	533.018	202.733	1786.32	83.5283
-	713	643	Female	sample_6637703	DM:control	43500	335.506	250.725	921.566	390.579	12775.1	150.464	2390.02	3424.96	1536.71	5380.91	9051.88	93.2076	100.699	11791.5	9589.49	101728	136864	194.256	718.586	725.098	659.793	543.213	1933.7	530.315	217.557	457.825	3815.37	1292.68	795.766	313.983	810.133	88510.5	264.128	425.654	5951.23	4820.62	4028.06	1614.65	440.324	461.054	489.153	2493.34	49.483
-	897	935	Female	sample_4149900	DM:control	51298.8	11214.5	424.595	951.21	243.343	20540.1	97.979	1040.56	5976.7	1892.48	2701.08	6927.15	244.742	116.285	15513.2	6745.55	60452.1	149013	89.0652	552.771	1100.43	451.252	691.154	1543.07	562.276	281.218	590.907	4130.74	1305.05	374.268	579.103	975.91	124793	234.717	373.364	5273.29	1969.8	3175.25	4343.34	216.073	373.754	402.388	2393.51	123.085
-	581	472	Female	sample_4198991	DM:control	55108.5	1420.52	212.369	442.805	337.035	12289.9	156.528	1090.2	4060.36	1861.8	974.316	11743.6	1136.17	115.559	11782	5532.34	64859.4	149605	86.4031	705.659	1054.13	335.381	830.925	1305.79	742.832	456.496	520.245	2987.97	1645.78	501.022	147.525	853.875	121593	249.43	1333.64	6669.82	2897.49	5222.23	2060.47	198.328	319.794	956.014	2623.31	406.865
-	846	727	Female	sample_4628971	DM:control	41115.6	1795.54	899.473	3010.01	363.466	25952.5	135.512	2132.54	5144.93	3110.9	2718.75	13483.5	325.498	110.654	18423.3	4940.38	72719	145180	246.984	1552.61	1880.14	1097.59	152.672	1528.97	646.763	314.666	839.624	11024.3	1647.74	573.557	590.889	1059.21	149119	291.405	423.032	6122.84	1820.84	4595.02	1318.87	175.099	194.525	1227.45	2038.21	150.362
-	1742	1543	Female	sample_2120768	DM:control	73517.6	239.192	368.009	887.477	416.681	27221	72.3565	1305.28	3712.89	2453.94	765.36	58778	194.876	116.376	10837.6	7388.81	72418	112837	285.514	610.064	1370.01	571.442	916.62	1423.11	1330.93	334.259	523.505	3387.43	1821.1	517.979	543.938	838.589	111356	178.514	230.74	7818.76	1669.23	3564.6	3340.39	277.44	527.882	144.532	6491.52	196.05
-	1742	1425	Female	sample_7561209	DM:control	58155	246.377	309.36	1522.51	284.102	12832.7	110.251	632.962	7765.76	818.768	533.265	11818.8	160.445	105.571	11095.2	9149.19	63434.6	148402	653.066	432.959	756.81	221.523	294.923	1320.84	767.873	282.56	434.292	1433.22	664.445	318.668	378.934	1152.11	59917.9	192.346	157.491	7598.28	620.877	3595.21	3067.01	782.236	841.041	110.574	1389.76	74.919
-	721	1189	Female	sample_3799912	DM:control	53290.8	91.1155	625.426	1031.42	552.453	11361.3	302.445	1456.21	3130.64	1594.63	677.054	6792.14	176.45	155.076	4655.11	7277.86	101983	118875	162.561	1761.05	1231.78	530.072	484.256	2175.09	1105.75	443.081	630.521	4012.77	1056.08	519.985	504.172	892.22	95231.1	251.384	1385.87	7974.49	833.875	3614.73	4093.96	285.145	2779.27	95.1571	2230.2	66.0538
-	1742	1479	Female	sample_9129656	DM:control	41658.8	108.649	271.068	692.826	444.222	7036.28	156.54	851.748	9761.25	760.172	702.383	7566.43	158.709	96.5177	7572.25	7555.79	78167.8	156282	708.659	480.854	244.849	289.294	303.313	1401.52	1009.95	281.51	287.288	1375.63	878.58	324.884	329.639	1453.83	60186.9	186.806	145.601	7376.48	720.849	5951.74	2933.55	1020.59	427.571	116.397	1464.95	61.9274
-	843	761	Female	sample_9219347	DM:control	31454.5	562.832	344.976	411.977	314.901	11933.7	153.647	2744.07	2134.62	1031.39	1947.46	7443.7	109.119	85.4093	5452.35	11949.2	40143.5	173603	84.6891	2489.03	1779.93	202.949	303.571	1228.28	1606.03	309.616	480.88	4814.32	712.625	356.116	623.184	1567.93	138344	225.448	426.566	7258.46	1281.95	2847.55	1287.96	332.511	541.946	257.601	1762.51	91.9389
-	721	583	Female	sample_3163470	DM:control	36898.4	242.247	230.782	419.147	386.835	12650.7	998.984	1467.29	5235.1	1336.88	805.838	9206.17	285.025	88.2073	8902.37	9422.71	61955.6	145978	113.849	2523.27	766.518	491.168	308.711	1137.94	1122.08	428.781	330.827	2590.27	754.324	612.615	260.091	740.041	67454.2	279.645	429.874	4353.79	987.872	1996.08	978.416	29.7856	554.09	237.812	1348.19	113.851
-	715	558	Female	sample_6918331	DM:control	43152.8	94.2424	254.934	541.437	282.405	24467.5	367.111	2399.87	4674.07	2292.57	728.848	11460.1	163.043	71.2082	10894.7	9972.21	100101	99528.8	420.418	527.434	676.08	654.059	307.625	1829.68	1695.22	227.375	365.019	3252.98	1393.08	410.596	916.821	934.26	56344.1	286.615	413.325	4257.9	1503.25	1920.91	1198.22	436.853	592.519	139.396	1490.81	32.4769
-	843	733	Female	sample_8150868	DM:control	30476.7	560.348	192.018	456.829	269.662	4238.31	629.072	2179.04	2584.69	1533.73	1208.42	5086.16	349.053	89.0206	4509.53	17625.9	100893	194604	568.854	1921.18	1236.17	300.032	150.51	1878.81	1140.41	273.239	381.924	3011.33	811.703	230.441	458.866	1164.89	93664.6	263.314	343.981	4762.99	1436.24	1281.07	3330.35	301.885	462.468	239.415	2065.79	64.3985
-	902	944	Female	sample_7092693	DM:control	43012	208.612	166.018	318.208	275.686	15737.4	116.704	1638.92	4588.98	1477.49	735.301	12633.2	111.622	119.786	13232.3	8538.82	49837.3	133779	231.248	633.959	1218.76	560.797	230.548	473.461	1313.16	249.393	470.611	3257.93	1895.79	555.009	332.898	661.42	90419.7	237.036	305.288	3482.88	1766.49	2325.34	1670.71	478.563	511.391	156.038	1403.39	167.827
-	902	939	Female	sample_1862577	DM:control	38002.5	369.1	240.122	184.639	300.841	7083.1	134.713	1069.1	4894.96	2059.87	717.147	6567.97	134.059	138.274	7764.52	8436.4	44394.9	221718	141.575	646.666	1200.29	612.176	683.673	483.257	1556.14	276.338	536.158	3306.91	1324.59	451.698	254.28	743.985	90523.4	241.928	346.767	5463.84	960.872	2250.56	2043.4	509.009	553.99	222.473	3451.11	110.012
-	1495	1517	Female	sample_8057035	DM:control	65173	886.184	313.897	391.447	360.083	12937.2	149.562	865.856	3681.62	2101.14	2630.84	8078.22	170.598	104.023	8337.17	7882.29	73029.8	173250	348.901	524.959	960.792	660.97	403.977	978.569	1137.73	264.969	413.732	3218.52	2134.4	546.011	586.585	1126.2	85110.4	169.753	206.516	2583.93	991.753	2220.09	3514	228.435	621.319	232.022	1987.5	90.6616
-	843	739	Female	sample_7603729	DM:control	39255.1	589.185	169.944	224.347	236.633	21097.7	817.15	2243.34	5399.1	980.059	2906.69	13083.4	107.165	79.3833	11778.5	10519.6	69681.4	140393	170.625	1518.2	1815.65	577.132	347.107	1820.58	1521.84	272.573	539.892	3213.41	855.893	347.937	772.608	1096.55	91432.4	226.825	410.115	6119.02	1275.05	2629.08	2507.94	320.387	639.322	722.833	1092.92	46.1197
-	1169	1197	Female	sample_1733770	DM:control	71659	465.151	352.969	1051.71	354.623	17165.2	92.4124	780.843	39227.5	7422.43	123.933	8115.22	190.631	137.749	13293.2	4814.35	49723.4	212537	161.054	524.096	752.568	527.729	2072.84	1148.22	153.146	394.003	87.4437	3077.8	438.251	578.212	306.834	351.15	113386	755.67	968.511	4563.42	1086.87	4726.91	8363.75	319.571	311.865	114.691	1864.55	61.0033
-	721	579	Female	sample_6709120	DM:control	35949.2	183.727	213.433	685.019	52.4376	16661.5	120.557	1004.84	2982.56	1282.89	583.658	8926.22	117.716	52.8245	10242.8	16217.4	52369.1	106616	116.239	329.416	746.904	306.015	284.393	1045.36	1277.99	249.492	402.564	3191.75	942.844	318.102	535.733	819.66	68391.5	270.125	403.545	3209.82	731.822	1497.65	921.718	756.718	245.34	210.549	1728.07	106.974
1495	-	1521	Female	sample_2290173	DM:case	25726.5	895.221	415.46	578.783	456.283	8873.03	380.194	1605.13	3223.27	1877.47	174.92	7557.13	321.436	111.39	7634.3	27262.7	135856	121712	243.007	115.235	1853.78	369.853	744.969	1394.48	827.473	334.583	617.921	5391.75	1377.42	694.551	517.556	1360.13	131984	241.657	580.797	2564.69	857.756	790.34	3943.6	215.504	337.857	1197.85	4005.08	99.9024
-	1719	647	Female	sample_9871001	DM:control	33511.1	314.858	95.3912	888.728	273.009	8317.56	3469.15	1216.3	6213.37	2478.93	359.33	7053.2	113.249	75.0827	7229.63	13356.3	97926.7	181775	1298.39	863.724	1117.35	703.935	866.345	2033.98	2903.47	265.609	478.498	3993.35	970.604	401.595	604.253	995.644	71190.2	369.262	363.118	5029.82	1975.58	1981.93	2230.22	1016.3	1090.82	491.935	1656.88	68.8133
-	1495	1537	Female	sample_3701393	DM:control	48126.4	493.281	510.075	1216.49	193.669	9166.61	152.662	825.833	3995.7	2326.23	651.833	8593.69	390.789	112.239	6328.17	41012.4	122839	138038	815.26	1023.93	1193.59	322.107	332.52	1414.88	1719.86	418.389	481.988	4500.88	706.717	421.331	818.706	1485.67	85073.6	187.331	139.232	3245.14	1349.53	2004.81	2642.78	478.807	541.166	347.503	2724.69	118.648
-	715	752	Female	sample_3106731	DM:control	50747.1	6322.12	216.743	827.593	130.279	8865.95	182.172	3079.72	1656.22	1060.11	2192.97	5927.56	137.951	131.799	10553.7	22321.6	134869	202315	126.743	465.769	1380.87	766.632	461.378	2021.52	816.761	449.61	640.679	1495.45	1898.16	499.768	395.356	899.412	161399	329.887	383.263	2774.16	746.737	1967.93	2340.86	339.503	272.114	620.741	3615.36	53.7481
-	715	740	Female	sample_7293057	DM:control	32672.8	4745.97	301.19	185.98	391.574	38502.5	1026.55	1858.36	6648.71	2112.37	1356.8	29269.8	136.893	83.1954	15734.7	4225.93	74208.3	114380	309.206	1125.72	1097.75	494.295	393.974	1715.06	1254.36	284.121	465.966	2450.09	969.58	584.686	1698.15	1653.06	81846.8	273.411	355.525	3574.04	971.031	2489.56	1558.08	381.383	253.121	223.354	1423.95	45.8874
-	1719	854	Female	sample_7020956	DM:control	42773.8	411.769	199.943	178.566	171.874	13175.2	125.285	2347.98	4111.56	1284.19	2525.91	7808.92	95.6249	100.643	7438.62	9427.07	86508.4	149080	399.118	865.141	1215.63	358.999	350.863	1546.95	1433.26	216.314	522.197	3191.52	1350.44	315.303	416.825	843.371	95576.8	495.4	360.787	5472.07	1456.55	2222.53	1458.78	151.005	658.376	216.965	1456.49	51.8909
-	1495	1539	Female	sample_5286033	DM:control	74953.7	701.028	408.665	982.495	372.078	3928.32	173.105	828.45	2888.26	2096.83	1918.92	6734.21	206.517	136.69	5365.32	10637.4	65940.5	215529	330.98	1416.61	1236.94	497.5	416.676	932.98	1162.83	274.467	390.436	3146.12	1636.53	269.145	393.34	835.558	92637.2	180.218	266.725	3996.1	1645.28	3486	3866.86	230.032	90.1501	150.591	2479.13	72.4271
1169	-	1155	Female	sample_6763814	DM:case	18836.5	380.441	539.162	1167.1	118.022	36369.5	88.4666	7852.57	24309.9	16947.2	240.26	12299.1	183.62	203.833	20929.3	6210.41	75111.5	241443	243.211	75.0206	724.535	513.299	7651.16	933.063	177.266	538.154	273.946	3986.94	322.864	733.929	325.694	364.444	132285	254.912	252.004	2886.68	11963.1	2835.06	1557.32	362.876	378.974	604.846	2979.64	70.3724
-	902	954	Female	sample_5237984	DM:control	46722	313.586	308.344	875.287	540.884	19642.8	146.579	1978.27	3891.57	1911.09	3939.13	8087.95	154.649	118.483	10631.4	7189.51	71611.7	164691	161.757	306.432	1659.04	682.162	791.815	275.788	522.16	555.331	701.722	4540.07	2066.63	417.266	662.866	1410.25	144340	216.879	477.393	3395.9	11257.5	4314.36	2464.29	148.745	422.067	354.246	2613.14	174.175
715	-	722	Female	sample_5652135	DM:case	13047.8	4784.95	213.414	181.38	322.866	16182.5	495.54	1392.09	1838.87	1066.77	406.91	63369.6	135.308	67.9096	15212.3	24272.7	289090	74299.5	83.4033	295.725	871.657	391.644	275.578	3926.87	561.861	430.269	390.091	3667.83	1433.27	419.65	429.055	1275.78	78696.9	338.382	355.933	1786.78	506.725	917.699	1710.36	244.393	105.086	443.281	2885.9	72.7465
902	-	928	Female	sample_5735378	DM:case	23316.9	317.98	150.072	359.834	349.498	19511.4	93.8367	1230.83	3502.18	1594.79	462.502	14293.5	118.099	138.35	12409.6	10663.9	41576.9	175774	121.213	635.01	1211.42	388.397	1072.94	346.362	818.666	254.604	699.055	2921.52	873.067	288.67	418.466	787.267	68628.1	186.422	362.191	4943.92	1394.18	2762.48	1847.98	585.484	483.812	147.524	2230.1	89.3727
915	-	915	Female	sample_1031761	DM:case	20299.2	29.1737	197.354	237.605	484.01	34943.6	71.0539	1726.19	4883.59	2079.42	164.52	10982.5	157.206	159.676	11448.6	8162.86	78307.3	104929	295.484	506.993	857.858	320.719	757.063	995.819	1044.67	259.789	503.323	8329.99	676.759	290.986	780.986	1078.2	94905.5	233.883	380.944	4948.62	1322.91	2260	2006.91	322.435	358.567	140.42	1176.32	56.6918
-	355	648	Female	sample_1252931	DM:control	33741.6	4070.58	206.743	296.949	172.907	12037.6	135.342	1289.49	5958.97	2022.35	1347.39	10172.2	1312.03	91.4725	8342.74	9856.4	63563	132282	1839.11	1009.95	912.697	47.1052	245.478	1016.14	1473.27	300.399	445.26	3204.9	1054.99	4610.74	353.073	784.629	119456	233.085	440.353	5922.45	882.439	686.67	1001.38	455.745	763.152	130.416	1006.94	60.0631
-	1564	1492	Female	sample_1058562	DM:control	45297.8	315.302	261.651	425.65	336.419	15050.1	143.155	1336.17	3183.34	1491.66	976.925	16166.5	155.048	121.155	8366.45	5188.83	79972.8	106291	255.773	485.224	1301.78	215.147	746.466	1419.41	1262	296.639	137.04	4073.03	203.672	2138.98	566.635	952.162	105349	1222.05	1341.5	8612.88	1508.92	1535.94	2369.62	526.3	315.795	742.623	708.876	62.5311
-	1088	989	Female	sample_1060829	DM:control	92218.3	124.982	261.181	409.337	421.679	8144.44	117.371	1433.57	1277.72	881.504	857.578	9087.87	132.937	181.792	5849.49	6620.48	46597.3	177773	102.847	969.609	1398.29	369.155	795.867	1742.99	957.794	313.344	434.701	4360.58	1612.72	1015.52	414.7	1046.46	133530	407.385	403.206	7413.59	1987.9	5244.83	2010.33	70.3255	799.888	423.486	4082.99	258.959
-	1088	1022	Female	sample_5716183	DM:control	47543.8	200.737	494.03	1358.93	300.485	27555.5	121.179	1725.18	3497.13	1087.14	3793.38	16319.9	111.619	102.769	18926.7	7772.14	58115.6	126962	110.683	649.705	1115.12	544.732	654.222	1717.58	818.583	354.822	367.187	3391.93	1447.86	445.929	567.958	1080.73	106035	283.79	420.108	5073.13	1820.58	5109.21	1772.64	177.345	675.735	330.37	2506.44	84.018
-	915	841	Female	sample_8006256	DM:control	59474.3	1692.98	411.493	1913.06	325.017	19175.7	137.343	1562.46	6555.96	3538.99	871.933	11828.6	98.4046	92.9746	20014.3	7439.82	66630.2	102815	1447.47	479.634	1409.08	594.568	2344.5	941.33	688.943	301.843	550.005	5286.08	11534.4	449.252	1111.51	1779.15	106968	268.503	380.098	5333.67	1086.93	1885.07	1135.62	175.952	575.266	241.988	2163.49	88.2988
-	1564	1441	Female	sample_4953594	DM:control	56449.6	394.956	395.159	676.09	400.833	7635.63	105.492	1618.74	2880.8	952.28	809.437	8127.06	189.555	145.397	12326	2990.92	68970.2	181605	137.745	337.829	1003.41	837.058	502.847	1500.32	415.456	306.094	1758.96	3725.84	212.198	663.949	494.98	1185.75	168965	238.867	234.284	6744.59	977.042	2747.72	2548.32	254.297	217.405	749.333	1814.5	121.741
-	2154	2019	Female	sample_9211991	DM:control	62892.7	11.7492	444.34	658.892	275.426	8809.88	178.587	293.688	3822.61	2305.47	356.136	13121.3	248.984	123.147	10405.4	6780.1	92200.7	112711	298.861	964.985	1448.22	313.93	402.856	1306.47	807.214	313.734	407.074	9130.44	671.182	469.34	556.769	1435.62	36321.8	343.746	43.5024	4182.64	1634.69	1131.74	3275.13	177.275	637.481	150.249	828.137	80.8612
613	-	676	Female	sample_7896703	DM:case	21994	605.29	1017.1	1429.11	328.541	23909.2	125.723	5908.45	5555.81	2330.88	756.707	16869.8	76.7232	199.28	17412.5	9208.3	36394.8	166333	286.042	594.634	1162.28	517.866	1233.54	903.543	795.429	284.136	535.844	3954.85	1108	551.069	907.857	1933.82	101837	253.498	4138.09	8961.78	724.836	2194.82	1951.14	248.427	365.458	569.327	1927.07	85.3109
-	613	644	Female	sample_1204577	DM:control	62129	902.113	220.655	128.744	302.979	16836.4	248.139	2685.9	4882.37	1837.12	2286.17	13031.5	101.341	88.5646	14035.3	6258.35	38713.8	152005	233.86	585.46	1251.89	389.615	587.823	769.839	722.423	376.706	547.187	4953.31	1133.75	528.354	306.127	866.191	88759.4	229.478	416.946	7526.44	2024.11	1386.5	1684.18	186.419	342.205	574.64	2040.66	58.667
-	1205	1183	Female	sample_9439996	DM:control	60042.9	216.908	135.924	221.007	348.928	21576.8	163.649	1623.33	2808.79	1723.43	781.324	12838.4	128.782	159.547	12444	5517.68	72468.8	171310	242.519	557.226	1339.52	737.184	1194.65	1685.26	533.458	451.778	637.669	3915.68	3021.96	641.78	602.053	1262.92	102217	266.491	294.393	5092.49	675.082	2945.95	1811.99	249.383	416.742	131.566	2421.55	140.377
2196	-	2196	Female	sample_4945027	DM:case	53628.7	169.9	360.237	497.416	394.611	29844.7	201.894	1408.62	4917.23	1833.52	276.779	80936.3	273.816	213.743	18515.7	4473.97	81077.8	137804	287.258	638.251	1255.91	1119.63	767.988	1120.66	605.191	363.321	467.69	3391.54	1518.51	703.682	811.871	1134.86	146117	135.895	40.5184	4137.44	1173.18	2488.38	3688.45	183.881	729.29	938.249	2365.3	115.087
-	915	1219	Female	sample_8944477	DM:control	79776.2	134.875	302.479	282.167	357.036	13143.3	131.241	1528.4	4470	2477.73	1273.46	11018.1	247.382	182.362	12622.5	5541.05	65740.8	156304	260.18	559.737	1220.94	838.69	768.015	1576.83	515.228	357.555	636.702	4965.01	1046.04	702.676	499.18	1086.8	127702	356.821	325.603	4722.82	1429.9	2892.22	2518.28	217.053	152.875	227.289	2210.74	100.186
-	1117	1020	Female	sample_1299879	DM:control	56636.4	2317.37	227.349	448.686	264.337	7199.59	44.6191	1138.18	3768.2	2971.83	822.86	7088.81	115.659	100.777	12091.7	6042.32	47303.6	222077	523.698	572.7	687.057	159.83	869.578	2102.72	1120.73	310.496	386.806	1946.56	351.792	493.918	353.572	890.963	58417.9	289.174	317.511	6180.91	1554.57	2731.18	2650.49	509.322	397.344	360.596	1853.71	129.662
-	1564	1407	Female	sample_5146550	DM:control	72703.7	728.074	536.533	1779.91	373.4	4171.22	206.465	1468.86	3852.91	1422.23	3452.87	8907.83	181.944	137.664	787.435	14667.8	121837	142820	200.643	431.063	1113.36	511.055	766.619	1867.82	820.891	315.561	820.387	3927.79	1004.63	1244.63	545.392	1222.52	119155	283.03	256.569	2755.32	599.497	971.1	2345.92	265.303	460.952	409.213	3732.37	112.439
-	1117	1002	Female	sample_1891155	DM:control	46556.7	2850.71	719.932	160.586	92.0427	13540	66.923	2436.17	4996.24	3073.62	1213.99	9003.31	128.332	145.504	14507.9	6532.35	71153.9	166942	614.799	1406.87	850.513	244.883	1086.26	2152.61	1454.16	310.079	337.727	2484.8	398.249	252.607	316.228	924.826	91983.4	286.059	289.082	8055.75	1755.68	2078.44	2234.95	379.562	428.909	317.211	1239.97	126.741
-	2196	2187	Female	sample_5230086	DM:control	62702.3	459.717	402.306	796.849	265.002	27524	161.526	1098.58	7099.09	2628.63	3735.26	24870.8	259.522	141.552	14471.9	6928.47	95900.6	102165	1088.04	63.3826	1254.63	345.046	428.022	1145.17	801.45	327.152	434.546	5288	1571.25	513.09	585.765	1122.05	110694	156.576	1	3978.15	946.155	1390.55	3563.51	269.305	573.139	472.832	1701.54	69.0799
-	1205	1186	Female	sample_6614950	DM:control	48085.2	399.226	273.99	208.07	388.419	17134.2	112.897	1550.36	6498.62	1590.54	402.367	9283.27	147.125	69.9404	13471.2	5240.29	58445.5	180416	136.131	1221.9	1062.9	397.944	690.662	2179.77	1299.96	267.729	702.349	3229.35	1721.69	1174.46	204.622	1052.92	92454.4	210.837	291.541	2448.13	773.798	3911.28	2125.82	380.127	448.384	102.41	1965.96	74.7229
-	1117	1024	Female	sample_4189661	DM:control	98809.7	3729.51	496.95	410.742	81.9932	12475.1	127.455	1109.93	1716.8	1598.48	1213.29	8974.5	143.546	143.413	11928	7727.67	46937.8	258556	154.764	3718.36	109.698	601.201	891.509	1329.19	238.819	229.113	209.687	3030.6	400.872	348.967	255.824	1136.67	114325	217.497	344.945	8717.21	873.837	4875.69	2691.51	25.9583	228.111	133.349	3657.32	300.295
-	613	654	Female	sample_4117208	DM:control	38509.4	591.68	403.837	979.306	278.163	13962.5	95.9608	3499.34	5027.33	2236.09	689.438	9792.72	63.2621	71.3416	15050.4	11923.5	46573.9	135003	539.101	1511.28	1643.17	254.737	273.551	970.788	1271.79	281.638	672.045	3345.27	909.375	372.071	358.046	815.779	86288	360.479	2498.26	5272.73	1582.64	1684.06	1037.76	272.628	441.052	671.103	2908.72	103.631
-	1539	561	Female	sample_6273130	DM:control	75569.6	7376.07	1190.29	1239.94	269.417	24528.6	52.6487	1643.42	2057.85	1931.79	943.254	35801.8	138.912	169.315	12925.5	17459.9	51085.8	139180	102.895	677.067	955.805	1046.27	2206.61	354.663	888.707	198.79	614.433	5709.98	2960.15	535.255	760.373	1248.4	187974	310.831	4139.78	8040.53	8717.93	2823.09	23984.9	35.9678	544.203	310.991	1407.48	141.677
1564	-	1563	Female	sample_9248791	DM:case	81449.8	890.697	437.866	790.123	700.541	12706.4	183.24	1321.95	2889.75	2038.33	1027.13	7151.6	291.833	142.221	12801	14488.9	63213.7	149734	203.709	765.115	1528.51	897.149	427.129	1298.08	952.173	446.442	506.036	4651.86	671.247	636.384	509.898	1006	91569.6	253.084	384.081	1277.4	6082.78	2641.62	2642.84	372.465	590.273	451.479	1910.08	175.439
-	1088	1044	Female	sample_8575605	DM:control	39966.3	2581.7	150.556	505.313	243.828	19249.4	108.566	909.64	3849.27	1849.92	503.956	12881.3	165.701	144.352	14661.6	12227	51808.8	124984	720.734	1484.96	195.985	150.179	338.367	1216.01	1461.54	297.543	393.772	2622.81	2471.1	468.166	367.736	841.314	54907.3	255.555	293.759	3943.65	3188	3223.71	1427.84	155.391	1858.72	195.283	1573.42	42.2876
-	926	559	Female	sample_1952003	DM:control	36567	577.068	231.855	388.627	309.945	16947.3	98.5213	2328.75	3017.84	1420.76	678.958	21148	91.2334	48.12	12050.3	7844.53	121056	133822	125.995	1160.31	871.974	640.201	468.889	1281.06	667.462	372.829	394.116	130.439	1216.51	187.08	462.749	891.762	98268.1	328.883	399.737	5979.99	835.042	1028.88	1298.25	151.092	453.897	179.155	1336.98	70.3965
-	926	723	Female	sample_1756398	DM:control	52978.2	80.8999	306.208	533.893	435.988	18743.9	145.211	1297.72	4376.4	1764.94	2831.95	8851.14	87.429	81.7421	8467.56	23600.2	55771.4	122120	294.851	874.057	1353.54	520.165	381.943	1364.2	1096.09	271.076	517.22	3910.84	1192.72	373.053	761.821	1354.64	91108.5	411.189	3257.25	6063.41	890.426	1500.22	1051.79	383.565	1089.74	465.602	1590.83	100.446
-	1539	558	Female	sample_2036351	DM:control	46308.9	465.693	463.851	1449.94	63.1312	15089.5	245.04	729.667	2524.77	1603.23	1165.83	25254.4	198.337	119.357	15690.1	29365.6	41342.2	122534	152.904	1082.59	962.077	356.73	2708.57	989.685	900.87	256.79	582.642	5067.72	1585.65	9141.46	1014.57	2466.94	152959	286.569	547.457	3127.02	12529.1	4472.32	31888.6	61.1406	1236.96	498.196	1417.02	77.5754
-	613	1004	Female	sample_6624379	DM:control	59401.3	604.283	266.867	562.878	404.632	14361.9	136.252	1636.58	3922.34	1300.82	800.349	9679.73	121.724	138.043	12995.8	5741.64	76868.2	178593	203.127	519.586	768.602	614.745	676.438	1294.26	531.432	315.005	553.189	3404.27	852.879	846.616	758.499	1087.6	134956	287.173	352.953	6994.02	760.495	2337.13	1895.24	71.6371	502.461	218.427	1927.82	86.6093
-	2154	2038	Female	sample_4256233	DM:control	82403.4	29.3328	420.452	448.198	557.175	8165.58	181.374	265.462	3839.48	2004.12	414.843	9024.59	317.297	178.903	9190.71	3357.84	77792.3	169458	174.029	1215.17	1412.99	446.498	933.416	1411.76	632.386	342.637	466.931	16712.4	819.741	431.262	912.292	1329.05	43016.3	222.504	52.553	5975.36	998.614	2106.42	6403.14	220.471	852.482	362.263	2630.86	148.077
-	1205	1109	Female	sample_5074187	DM:control	49276.8	351.136	201.904	308.103	414.397	3674.5	98.1635	1396.77	8041.73	1928.1	1864.97	8737.57	154.292	79.9953	7633.36	9480.92	54317.9	191964	180.955	2466.71	614.973	889.651	370.821	2623.86	613.778	338.681	349.755	4119.45	1420.85	468.828	573.145	1222.77	103947	246.06	663.226	6343.53	1547.55	3879.74	1951.73	84.1234	255.384	139.889	1830.49	68.0784
-	2196	2185	Female	sample_3453504	DM:control	85555	136.526	304.236	503.956	625.203	3507.96	236.906	1352.9	2904.16	1526.78	2530.09	10144.2	548.195	199.767	11072.3	6917.53	94625.6	170922	247.699	212.454	894.455	131.029	866.374	1423.2	1193.4	359.918	464.368	1732.72	1038.98	659.768	735.165	1344.49	136233	97.2005	69.8957	3912.38	1040.65	2674.25	4167.49	355.288	705.313	414.215	2294.27	133.769
-	516	928	Female	sample_8254293	DM:control	60933.5	142.617	172.41	586.476	625.525	17415.1	147.667	1202.56	3060.9	1688.46	672.751	9510.07	152.046	94.5135	12671.6	8452.97	64217.1	176831	913.458	1334.22	1826.85	774.744	736.788	1713.17	544.877	311.876	675.671	4220.76	432.164	606.86	681.777	976.07	157021	280.217	395.192	6294.54	1234.02	6008.65	5524.28	313.333	393.999	358.261	1965.65	84.6441
-	926	740	Female	sample_3973953	DM:control	33384	146.963	177.816	594.006	240.78	23190.6	80.0567	1448.37	4343.4	1553.44	5717.25	11346.6	116.178	99.3354	14257.8	5427.54	75144.9	134808	102.354	1147.52	1170.94	467.909	722.641	1385.01	920.076	247.193	615.219	3817.06	2100.88	539.929	269.214	1063.85	106608	281.513	386.067	2751.92	1374.86	2747.03	1491.14	537.418	781.118	420.695	1482.4	101.404
-	2196	2206	Female	sample_9910744	DM:control	80296	147.506	384.921	507.666	376.468	23288.7	221.558	981.118	6282.2	2876.76	2892.57	21380.1	291.685	160.842	10255.6	8067.36	95101.4	179599	1022.01	211.253	1188.31	137.268	461.289	1096.63	1181.24	324.498	537.371	2614.82	3828.19	1330.48	700.691	1271.44	84808.6	159.866	1574.87	4934.32	1222.87	1763.42	3669.29	391.124	308.506	502.724	1768.44	79.0227
-	2154	2023	Female	sample_9000137	DM:control	82292.1	8.76476	410.445	462.775	394.666	13207	186.019	1205.53	4671.01	2821.19	486.746	8584.62	229.06	157.154	9724.73	4263.31	92264.4	206635	205.164	707.964	1328.19	481.931	2630.38	1579.11	444.617	371.788	500.49	3614.66	367.379	684.811	791.486	1242.39	69957.2	224.673	411.881	4778.63	1323.33	3310.58	7126.99	244.693	1263.39	496.884	2407.83	148.079
-	1539	548	Female	sample_7715511	DM:control	29902.5	8296.96	214.181	537.396	352.003	10046	165.754	1291.06	6507.66	684.489	429.535	5424.74	108.665	161.546	9237.42	54565.3	106224	177978	186.409	984.042	16.9352	406.421	693.664	183.084	711	305.758	330.574	4258.65	5569.57	151.821	367.945	268.61	167331	247.266	581.073	1402.95	449.015	1960.19	2614.81	107.987	1035.34	71.219	2126.87	116.814
-	1369	1360	Male	sample_5809171	DM:control	68958.1	215.155	380.112	609.743	413.515	8182.65	136.914	1949.36	1612.28	550.517	420.143	6519.61	229.464	154.837	13745.5	6909.86	55475	235378	122.11	814.228	779.172	112.831	713.111	1220.51	484.591	116.365	464.584	4979.69	1601.5	811.799	483.63	1074.53	110624	123.268	306.959	6004.44	1767.53	7144.98	5543.32	164.975	334.715	379.21	2264.55	139.041
-	1108	656	Male	sample_1068559	DM:control	32793.7	184.693	441.251	939.733	434.667	3914.2	117.193	1150.32	5437	2453.42	2298.42	3467.3	557.866	37.7466	7119.39	8806.06	152127	158068	1961.91	605.588	879.104	459.132	118.223	2188.06	2689.87	148.872	564.775	2968.46	1367.06	669.277	333.221	820.362	38045.6	128.687	484.443	2675.53	694.022	1194.72	3636.27	195.354	609.351	321.638	1589.04	45.2529
1369	-	1368	Male	sample_5289020	DM:case	17629.2	369.091	293.278	868.24	785.058	21820.2	212.161	2529.02	5461.68	1169.22	389.675	23320.1	170.652	276.959	13558.4	10625	65293.5	213726	171.747	644.334	1190.08	365.608	3253.09	1108.5	600.795	173.521	527.489	4346.02	2263.06	520.503	1015.59	1958.18	127275	155.237	607.481	2866.92	1757.78	8872.83	4637.65	188.463	742.006	275.732	3985.44	99.974
-	1108	752	Male	sample_1952064	DM:control	49612.1	87.7387	323.598	581.893	556.996	25515.4	194.522	2032.02	3264.67	919.964	677.94	30587.3	123.314	93.5615	18629.4	5540.39	48095	118529	74.802	766.546	1374.11	860.671	1232.74	1238.27	607.077	169.357	749.793	4963.42	3107.69	631.191	642.031	895.21	283453	170.121	453.442	7808.7	1197.05	4022.02	5116.01	239.574	663.185	268.435	2680.19	112.168
-	637	627	Male	sample_3546395	DM:control	15227	2545.75	141.755	509.13	416.553	22880.8	113.515	1720.87	4572.87	1344.66	710.602	6018.31	163.299	93.1458	15464.8	1730.64	36080.5	143256	399.432	561.41	1470.12	620.31	491.157	799.35	1759.72	49.9031	470.463	4060.8	1083	6192.33	438.43	992.398	148377	166.978	497.598	8263.45	945.438	3632.02	2809.71	89.1226	275.326	317.486	1343.51	35.9689
-	637	665	Male	sample_6370691	DM:control	23153	321.56	153.416	281.703	249.395	15715.9	145.234	2142.37	4906.11	2121.81	3435.77	6502.57	91.5334	59.5838	15028.7	3128.66	72637.2	152496	308.838	1085.7	1263.42	696.645	443.982	1430.82	611.169	66.524	419.983	3941.34	1037.68	918.052	704.038	975.699	174720	150.657	479.244	10101.4	914.988	4196.63	4189.59	411.674	551.425	481.743	2183.27	129.815
-	1344	1386	Male	sample_1543651	DM:control	65597.8	165.719	226.48	387.021	394.848	10005.1	213.119	1365.46	3394.95	1396.35	861.922	4830.55	184.698	103.456	11767.9	3695.53	67054.2	221349	159.653	1012.16	1309.1	617.96	1671.07	1551.97	568.71	273.545	672.69	5076.26	1193.34	724.555	490.677	976.307	99915.9	135.11	339.165	5929.82	1427.76	4666.09	4002.73	267.173	462.646	393.995	2158.27	129.176
-	524	552	Male	sample_9057739	DM:control	22296.4	139.468	310.35	929.704	257.456	22784.2	81.9571	1626.91	9480.52	2762.87	1375.18	15518.8	106.203	151.348	16499.6	5856.22	64156.2	135455	281.827	1350.38	1136.82	879.134	253.417	1778.41	397.36	168.946	727.658	5031.75	1649.57	442.196	899.681	1100.63	123634	231.386	534.769	7959.08	1075.76	3036.4	3206.74	154.207	513.715	845.737	2447.83	98.9076
-	1344	1405	Male	sample_7013924	DM:control	62959.7	4821.18	425.309	541.238	337.08	35758.1	179.758	1437.37	2453.43	1293.39	2100.21	267787	155.059	115.846	11839.3	5384.63	60288.9	103687	123.387	1420.09	1191.82	873.547	835.823	989.338	435.221	127.259	506.137	3976.48	1030.58	601.904	469.715	872.974	109708	124.102	298.329	9654.5	1615.63	5836.21	3842.7	155.167	222.065	2949.24	2087.53	117.379
1344	-	1373	Male	sample_7296706	DM:case	16965.6	458.19	285.68	402.461	367.654	39494.9	196.337	2605.34	12511.1	3381.37	1177.99	12859.4	170.863	197.115	24530.4	7900.03	65264.2	150853	347.31	508.812	1252.01	400.956	4102.96	1211.81	633.982	175.87	1176.44	4185.77	657.515	540.236	526.196	847.824	137018	100.017	517.597	7519.92	2216.56	4976.78	4764.71	222.95	515.959	845.27	2216.94	63.9452
-	524	489	Male	sample_3400190	DM:control	47208.7	429.298	364.93	608.115	384.696	18215.2	172.47	1321.34	3430.87	457.984	727.418	3291.09	399.904	171.588	13597.5	5555.51	88977.7	146413	121.52	747.324	1079.55	691.967	102.713	2022.55	503.651	145.209	718.008	4257.92	1525.4	703.33	303.801	885.734	131599	233.418	558.036	7441.7	474.158	4084.99	5394.88	355.472	811.574	389.027	2526.15	212.978
-	1108	627	Male	sample_2375031	DM:control	16852.2	216.041	436.123	542.464	613.519	28592.8	99.9766	1934.73	5194.69	1177.98	630.708	21528	156.227	63.1429	21624.3	3463.36	37577.3	115064	159.363	456.081	944.974	792.143	441.571	1191.43	622.958	53.1355	405.587	3812.4	1370.94	368.464	1019.97	2972.02	165203	143.063	3498.33	3796.11	760.943	3256.17	3181.22	210.823	362.522	389.577	1366.27	125.026
-	1369	1371	Male	sample_2764469	DM:control	71378.3	193.95	564.306	374.003	561.647	9123.55	178.129	1101.47	3482.26	1194.55	515.42	6023.77	174.808	115.944	10403.4	8075.66	57320.9	212519	313.032	633.481	438.993	242.939	801.894	1663.11	528.981	121.538	461.297	4028.1	1757.66	497.048	508.904	944.117	107776	70.294	388.909	6579.37	1767.9	7574.66	4992.12	236.74	408.849	303.706	2488.26	85.1919
-	637	1389	Male	sample_9396707	DM:control	59523	353.033	322.899	316.506	637.286	35310.3	179.406	2063.86	5734.59	1903.69	1226.6	32217.2	207.516	119.849	16288.7	5247.61	64313.5	138242	258.138	626.068	1404.52	880.486	838.28	588.888	470.05	182.913	768.647	4664.09	1993.56	572.062	1090.99	1779.33	130220	138.302	368.438	6749.11	20835.5	4712.44	4275.37	153.31	436.916	338.759	3757.01	155.021
-	1344	1393	Male	sample_1819652	DM:control	52259.2	497.479	296.805	365.655	322.329	23069.1	163.959	1691.9	6599.75	1721.55	447.589	12066.7	182.48	115.509	16528.5	7031.54	56911.4	143821	173.561	501.393	1291.55	868.278	908.284	1269.16	581.857	130.635	548.065	4276.01	1790.51	611.153	961.335	978.859	129951	84.3376	328.022	3984.73	1421.03	4000.36	3978.03	177.55	1422.31	177.339	1676.17	74.4824
-	1369	1368	Male	sample_5629729	DM:control	72312.7	267.872	256.426	375.56	487.987	23681.7	189.174	2547.12	5214.3	822.375	689.519	9144.59	180.101	136.151	14264.2	6659.07	72876.7	173917	169.471	572.452	1129.17	414.41	751.714	1395.49	847.875	212.097	466.45	4843.87	2100.29	514.149	471.414	975.773	100386	91.4421	1276.79	4078.52	1919.92	9997.59	3942.99	297.873	334.347	268.019	2437.84	84.9322
637	-	635	Male	sample_8304946	DM:case	16496.3	2373.42	274.205	550.554	312.255	13179.1	158.207	2238.22	4026.9	2081.4	688.549	4682.44	86.4604	111.299	12730.2	5670.53	110257	186355	122.02	2290.38	1309.31	826.482	834.127	1883.84	502.953	98.6192	516.293	4448.76	1641.65	291.137	382.489	1017.94	123594	159.202	517.89	9066.08	994.665	4440.03	4056.37	126.231	478.125	495.801	2570.35	127.634
524	-	527	Male	sample_6131945	DM:case	3893.94	316.337	240.057	732.134	449.353	18195.6	144.982	2770.54	4644.6	2321.02	1515.33	11299.8	123.447	62.18	10470.6	4701.91	55608.7	210352	289.428	1915.56	1338.08	718.845	1296.33	1499.66	762.984	108.758	516.079	4102.98	1562.38	1451.69	374.345	712.011	120390	214.805	649.637	6348.03	1205.64	3438.78	2644.13	223.013	586.394	273.809	2229.94	111.703
-	524	553	Male	sample_7086494	DM:control	21386	100.175	276.115	816.028	339.927	19111.9	237.723	1535.64	3650.47	1792.68	972.692	4196.45	144.33	74.3905	14595.5	3585	82721	211841	279.056	1687.24	1383.06	512.507	281.647	2009.29	452.878	159.184	729.129	5089.42	1754.38	264.165	428.438	907.111	132778	188.452	1651.6	7112.9	658.029	2743.36	3485.47	212.511	509.487	1036.23	2964.89	103.759
-	401	729	Male	sample_4140063	DM:control	48759.1	669.814	254.435	498.685	494.2	12234	104.976	1145.81	3604.18	1409.93	545.352	6540.2	128.627	103.379	8973.4	7100.41	100550	242091	138.326	1340.12	952.202	468.158	572.644	1852.4	573.76	107.537	570.415	4266.86	1522.03	364.862	792.453	1807.41	114375	148.596	1164.45	10302.9	947.381	4822.84	3883.7	283.634	406.147	460.625	2095.05	159.345
-	1207	1225	Male	sample_9462607	DM:control	57340.5	743.95	523.975	407.833	302.445	16888.7	158.596	1216.2	6427.57	1891.45	494.765	6329.12	128.284	113.608	12537.2	4274.77	56983.1	161007	481.583	1480.86	1795.16	1241.85	773.423	1460.88	629.388	209.43	553.609	4230.25	1058.25	397.949	455.647	1045.35	153967	68.718	313.393	5140.37	1497.38	3512.75	4458.52	237.589	514.283	190.515	1813.43	147.54
-	1330	1104	Male	sample_3832749	DM:control	45749.9	622.783	326.945	348.784	379.348	10997	159.104	1995.84	4107.72	1356.19	907.715	8303.73	134.968	88.2909	11689.3	11119	82715.8	133266	89.206	833.246	1268.8	1467.22	672.137	1323.93	895.886	117.2	579.774	4704.46	1307.32	456.784	524.026	1413.01	166331	103.658	3529.24	6712.32	7516.25	4291.43	4059.32	126.674	617.647	499.225	2365.18	189.091
-	1207	1201	Male	sample_3065751	DM:control	48695.2	209.557	444.971	590.819	492.883	13007.6	244.424	1501.47	3603.9	1838.17	649.664	7081.24	174.871	149.062	12492.8	6621.49	94235.6	142488	115.493	554.508	1692	353.982	745.323	1049.23	577.696	199.904	869.569	5412.39	1610.33	554.302	685.355	1304.14	154539	119.832	379.467	5101.89	527.883	4092.41	5375.17	239.398	729.175	639.28	3965.12	217.929
-	1207	1215	Male	sample_7942985	DM:control	65178.5	420.41	487.314	616.234	735.024	19901.2	124.886	1283.02	5006.35	1553.01	557.88	15217.6	148.384	91.7314	15699.1	4587.41	61516.3	133528	115.102	638.171	1658.85	697.858	837.538	1465.92	952.377	137.076	1022.74	4697.48	992.8	570.191	940.444	1275.16	120160	120.21	415.122	6371.88	985.153	4242.26	5169.8	179.048	682.574	396.227	2333.09	216.862
1330	-	1324	Male	sample_9381878	DM:case	58048.1	4668.46	239.106	453.639	469.661	42040.4	134.397	957.55	4578.32	1520.51	1084.14	317370	258.147	109.442	15970.5	2667.44	63606.6	84656.3	1738.29	477.515	1230.34	1841.96	416.067	931.119	422.354	126.979	678.936	5078.18	1638.04	493.252	449.06	1163.62	112082	59.0199	290.49	4537.45	1057.66	5833.27	4887.53	150.229	223.821	76.0191	1498.32	39.1362
-	463	491	Male	sample_2762598	DM:control	27508.6	11254	233.495	537.784	302.561	13387.8	118.814	2025.04	2346.09	1450.05	626.886	7205.21	109.77	68.1007	10901.4	3574.55	32313.4	128243	55.8802	910.191	1571.92	777.116	461.107	1546.94	683.274	97.9891	703.467	4460.56	3415.1	387.62	670.673	1250.49	138997	136.93	536.893	6266.02	756.846	4418.11	2228.98	219.5	579.521	673.937	1543.31	87.0026
1207	-	1195	Male	sample_4255662	DM:case	16533	191.998	521.448	453.718	363.162	28795	101.448	2671.96	4865.64	1988.43	985.862	185710	140.863	117.84	14333	4139.77	62984.5	87995.4	359.721	1047.56	2545.73	1778.45	468.462	975.922	723.982	167.485	807.158	5305.05	1419.44	324.49	634.806	989.511	119958	85.1903	437.023	5311.44	1336.93	2990.46	4424.34	279.303	411.681	247.104	1942.82	186.838
-	1330	1299	Male	sample_5932654	DM:control	68049.7	1121.32	665.883	463.665	395.361	33712.5	144.329	2217.71	5727.24	1444.35	1411.69	49269.7	164.153	107.262	14781.3	4761.54	54938.3	98510	121.31	812.252	605.877	910.802	463.903	1416.3	509.741	84.211	719.672	4288.11	2137.71	449.644	1233.55	1811.58	126004	85.9323	332.668	7654.1	1458.82	4107.7	4504.99	164.874	504.033	86.0073	1922.3	96.7015
-	1330	1307	Male	sample_5562489	DM:control	81442.7	3062.4	301.508	1228.14	569.791	7474.56	206.451	2907.07	2390.66	2571.74	792.683	6691.51	141.362	224.225	8637.94	10645.5	64783	217203	137.985	2128.53	1358.58	701.856	1489.72	1632.04	477.356	147.908	512.163	4814.34	1204.47	451.167	466.413	1077.12	186978	112.185	400.252	8517.68	2053.4	5595.14	5794.77	131.95	655.601	119.739	3792.07	102.775
-	1543	1395	Male	sample_7313137	DM:control	58194.6	839.385	355.936	640.929	643.121	6703.17	207.602	3825.52	2213.4	1712.26	951.785	4668.18	161.241	165.904	9957.01	9150.75	60656.1	212858	145.166	1516.05	1415.08	901.647	824.093	1788.72	853.106	146.052	672.097	4797.54	1235.96	2185.91	540.764	1115.67	179009	85.4756	402.829	6647.67	1462.26	4639.65	6074.46	154.787	685.781	541.222	3977.73	178.548
-	1785	1528	Male	sample_5315767	DM:control	70069.4	1583.13	411.019	1024.73	437.059	9938.39	196.861	1553.52	3652.88	1565.57	462.324	6862.62	247.227	137.659	5592.76	2187.2	64485.8	228786	236.197	723.256	1199.8	1426.38	822.395	1392.85	525.208	183.77	654.102	3904.55	1085.04	628.527	600.148	1068.49	95426.8	81.331	311.983	4653.2	999.269	5709.92	4121.77	198.242	593.857	1194.74	1917.8	100.374
-	749	845	Male	sample_4688055	DM:control	33691.5	180.31	225.962	1081.76	416.47	5510.79	206.338	1426.87	2886.71	1133.61	1457.44	4908.35	143.491	66.172	10048.8	4131.1	94956.7	183993	263.642	3138.35	955.46	1529.41	188.324	2840.84	1016.47	120.696	1020.98	3432.72	755.108	217.364	291.003	669.399	83356.7	143.827	466.828	9034.8	1156.33	1666.14	4216.55	471.436	1306.49	296.522	1121.91	30.9556
-	1235	2063	Male	sample_8912507	DM:control	93089.7	621.68	574.253	781.099	291.119	10969.8	246.93	1199.19	4200.95	2198.14	473.741	7353.28	231.806	159.136	8244.13	4716.41	81419.8	139576	216.503	442.775	1836.62	502.238	265.812	1675.94	825.937	185.685	965.511	3505.47	977.455	525.997	443.757	1048.77	138653	1	217.106	3974.53	1263.66	3892.15	5040.52	293.997	593.152	344.117	2390.6	156.785
-	1011	1006	Male	sample_2663761	DM:control	42131.6	4778.47	336.563	1018.96	642.325	17636.5	154.265	4427.92	20002.5	1542.58	1503.25	4711.71	1477.89	108.152	12466.7	8574.61	54129	133019	165.569	2589.93	1563.85	520.917	667.557	1498.22	729.731	357.839	595.142	4234.91	1249.94	353.125	471.073	913.538	166026	92.4717	520.727	8294.73	2497.48	3979.7	89294.5	223.479	1762.78	215.077	2347.71	74.3883
-	870	763	Male	sample_3491720	DM:control	35788.8	2053.98	1050.84	363.275	436.842	11802.8	166.432	1466.66	5296.15	2244.63	2012.75	7226.1	175.894	42.8042	3709.51	19135.3	172623	183314	336.313	386.948	1512.19	399.18	883.185	1631.86	879.908	278.731	515.77	6245.91	1366.89	1956.23	582.535	1056.38	23908	156.494	565.193	2888.67	1697.07	2201.37	5137.62	114.192	3134.6	306.638	3285.83	190.378
-	1011	1007	Male	sample_9193691	DM:control	45346.8	621.755	209.991	621.217	540.475	11291	81.4949	776.578	9125.21	1542.9	1680.78	6093.12	178.997	72.0515	4931.59	7627.87	61174.2	149578	912.021	388.176	1420.58	395.847	233.605	1514.53	1414.23	122.218	685.76	4466.65	1508.45	313.857	947.193	1649.53	86142.9	628.677	3880.96	5288.15	2097.77	1669.03	11814	336.06	996.095	150.642	2106.91	80.9045
-	1235	839	Male	sample_4648503	DM:control	36171.4	353.157	268.316	685.09	376.63	8548.64	158.807	1062.95	9737.95	4542.99	631.171	6783.52	153.226	111.615	8215.83	10133.8	51485	161368	228.227	753.146	1174.19	440.789	568.227	1518.17	1320.46	82.5555	486.51	4031.53	973.605	399.983	571.86	1054.5	79468.8	165.531	532.408	3441.58	491.242	2484.3	4567	450.416	825.364	140.8	1577.22	111.164
-	1543	1374	Male	sample_5693836	DM:control	45730.4	6052.89	382.457	770.045	299.126	12159.6	241.459	1276.78	1954.88	1326.9	1570.6	7815.35	132.87	118.301	18202.6	4276.57	60824.6	138885	344.734	942.585	1268.33	1017.1	640.669	1765.01	397.426	99.5899	448.295	3801.77	1415.37	555.643	720.009	1408.96	146228	70.0622	333.515	5817.12	779.635	5456.16	3590.05	187.474	635.488	237.254	2078.28	108.329
-	1785	1237	Male	sample_1933464	DM:control	60561.2	342.064	165.678	299.67	547.591	18048.8	194.509	3881.28	5751.09	3284.35	1401.85	7393.9	143.438	77.9203	14468.8	10671.4	110543	164673	615.05	642.752	1368.94	490.282	346.425	1728.85	933.096	227.857	474.35	4521.71	992.55	577.552	370.314	1046.63	94811.6	129.301	298.845	6906.21	1706.46	3531.61	3905.43	166.682	577.772	169.681	1464.87	74.5073
-	1011	1040	Male	sample_4183370	DM:control	49379.5	3656.69	282.294	338.617	254.157	23099.9	111.07	1881.23	5715.16	1553.51	3404.04	8252.9	339.063	120.389	14353.1	3848.52	48051.8	162490	167.273	550.753	1121.44	427.722	589.034	1479.21	726.474	112.071	491.579	3663.01	2084.99	870.809	917.087	1231.04	150190	101.273	336.082	7258.93	1536.28	4756.92	3293.89	164.705	351.955	220.674	1549.12	203.275
-	1785	1477	Male	sample_2498720	DM:control	64751.6	2038.57	404.74	1611.98	338.354	6137.41	168.763	1107.43	2922.04	1806.76	601.221	4662.92	195.618	114.256	9426.4	4265.32	83477.7	182007	330.483	683.766	1081.67	902.44	508.108	1218.61	1001.99	65.1405	480.639	3911.94	1758.02	598.507	396.79	1106.93	102872	98.2625	279.8	5084.64	1132.63	3730.55	4057.07	423.142	602.379	1163.28	2172.59	96.8373
-	870	1078	Male	sample_8780192	DM:control	45310.8	521.335	275.197	962.085	393.195	17696.8	77.2225	2136.2	4857.04	1549.49	1348.73	10500.3	169.124	107.834	11818.6	6963.44	48944.9	190124	153.664	841.255	894.639	706.983	271.54	1569.76	566.772	72.1295	513.457	3868.6	1704.02	281.43	595.347	997.09	120960	182.386	381.784	11079.4	1545.15	4226.71	4324.24	254.039	497.416	185.94	2696.8	140.775
749	-	724	Male	sample_8677142	DM:case	5446.7	79.3107	193.987	155.909	220.174	23363	149.513	769.266	3319.51	1819.34	572.748	8860.92	374.325	97.0817	12761	5926.06	46128.8	305202	141.381	632.833	2043.34	338.767	1491.66	1693.96	939.753	422.364	499.736	3565.91	1087.49	659.336	259.838	894.345	71843.8	160.419	1698	3764.45	859.084	3705.22	3733.46	304.358	257.089	640.747	1518.3	124.092
-	1235	912	Male	sample_4991164	DM:control	27700.9	585.637	259.072	534.471	227.743	11697	65.8215	655.013	5696.33	2772.37	1208.25	4008.67	94.2483	51.2936	9461.98	6644.32	49602.8	198724	734.926	454.357	451.946	373.599	524.118	1234.64	879.909	102.011	271.234	2904.31	948.428	223.773	318.12	997.41	39985	88.2254	355.04	5666.32	1047.64	1782.49	3247.19	408.649	788.476	73.9784	1313.21	17.4572
-	749	862	Male	sample_4517724	DM:control	37716.6	5162.54	179.723	456.678	275.079	14372.3	156.84	3643.96	1979.26	339.862	888.204	3081.09	101.488	66.1324	15679.7	4061.43	62906.9	203004	41.0359	1256.5	1089.87	1204.04	307.798	1172.44	890.894	122.758	682.32	3591.62	1044.96	245.608	199.13	629.189	134119	123.792	417.572	8637.78	694.677	2525.64	6010.41	430.11	411.978	149.288	2740.52	31.1552
-	1543	478	Male	sample_8650129	DM:control	11838.6	2985.67	5283.3	2084	243.179	29017.8	144.608	174.274	17447.9	253.262	488.506	51623	88.082	81.4521	18906.7	1626.26	70747.7	108965	131.664	554.133	1337.24	204.406	122.732	1673.13	718.245	131.687	772.985	5111.73	965.103	1854.61	1264.11	1207.31	121342	169.563	479.818	4348.34	664.397	3770.38	1887.8	323.456	615.75	39.8788	1869.13	148.63
750	-	750	Male	sample_1679585	DM:case	5498.4	404.23	330.838	959.204	250.27	62653.2	192.425	1477.57	9376.84	1614.99	1755.98	53837.2	98.3541	152.212	31918.3	6616.71	94832.4	96988.7	230.314	381.507	1424.28	1305.12	4564.13	1339.72	679.296	172.374	803.523	4367.73	1025.89	500.87	296.321	635.055	139916	145.845	3286.2	6740.23	686.04	3907.15	4591	285.378	423.726	138.899	3843.36	122.961
-	746	1007	Male	sample_1963529	DM:control	63104.8	34.731	252.89	519.589	466.399	17840.1	95.2807	1277.73	3508.39	1760.07	505.43	6825.57	157.263	106.21	13318.5	6620.58	96627	161945	157.746	750.147	1334.3	882.953	443.446	2146.11	578.799	104.658	603.792	3076.37	1873.21	675.579	387.876	680.552	115631	726.236	478.714	10655.5	730.536	1359.92	3554.41	290.318	1559.07	39.9987	1496.99	47.8326
-	1135	1117	Male	sample_9445402	DM:control	32465.6	986.177	331.333	937.294	250.673	10983.9	158.641	5073.56	5070.4	1937.85	1833.38	6204.41	170.232	141.594	10118	4234.59	82511.4	189092	120.529	327.33	2142.34	474.348	786.343	1102.65	626.373	144.392	709.63	4710.64	1788.02	434.506	712.596	1278.63	191391	146.047	376.682	3549.19	6813.76	1058.66	4370.96	172.089	479.773	142.362	1744.57	111.219
-	1874	1826	Male	sample_5458037	DM:control	84451.5	3835.6	335.327	998.581	424.998	7381.39	126.394	1273.31	2050.98	1475.12	295.257	9377.88	304.045	93.3944	10309.5	5807.54	70940	219083	96.7723	1049.12	1274.74	975.237	216.273	1677.42	520.786	67.613	498.358	2227.35	73.4793	657.973	494.243	892.341	111905	29.4638	202.406	4674.9	1058.63	7138.39	4055.29	84.1352	404.483	484.485	2247.54	72.9713
801	-	815	Male	sample_8244602	DM:case	46978.5	155.385	128.746	683.077	315.251	5754.25	208.471	1759.26	3460.43	1204.34	470.516	10368	117.301	80.6654	7464.25	3714.91	78441.1	199817	126.076	769.338	778.177	599.323	548.211	1299.03	598.482	1256.43	380.576	3235.86	1539.19	976.891	207.316	526.565	118209	135.108	462.296	7093.78	424.934	4142.88	3021.98	193.907	446.076	473.802	1418.4	43.2501
-	477	483	Male	sample_7617568	DM:control	16878.1	328.01	198.546	556.307	249.78	17468	144.82	1494.53	3058.89	826.933	1087.11	9711.31	327.296	72.114	10488.3	4481.52	33793.7	181278	134.69	2506.59	707.634	378.181	2030.71	1168.35	756.982	180.317	338.757	3454.5	1088.47	2036.91	352.923	449.826	108078	262.999	498.211	12621.2	338.171	745.008	2269.88	159.077	309.388	116.393	1656.04	41.6247
-	711	751	Male	sample_1822386	DM:control	53719.2	207.484	162.473	406.512	452.966	16085.7	114.262	888.286	2783.67	1509.75	592.64	4767.79	115.84	63.5691	12397.3	4539.67	49024.7	217627	203.288	903.691	672.343	671.596	609.754	1192.92	741.924	73.3518	452.365	4223.96	838.979	522.954	409.355	976.27	103170	136.349	817.359	5779.99	1249.95	5975.35	3453.29	297.071	672.451	238.375	2020.79	111.914
-	745	734	Male	sample_9648526	DM:control	28286.8	2811.12	1121.04	1457.16	490.959	26122	219.338	1777.97	2951.61	649.716	423.885	13413.7	170.24	168.648	11932	4606.65	70414.5	117575	104.55	664.736	1279.03	718.345	784.116	1889.8	1076.95	107.253	950.024	5171.83	1541.19	1464.43	849.139	1311.83	115411	182.309	641.652	7514.12	928.29	4201.95	2792.27	337.994	587.631	345.862	2420.32	145.385
-	801	701	Male	sample_4052574	DM:control	21230.1	555.181	402.616	556.129	330.324	10403.4	115.052	1749.75	2068.77	1074.82	290.274	7248.23	103.409	56.4402	10289.3	2997.4	39047.6	183421	680.559	1187.49	1711.77	264.306	223.51	1669.55	664.781	28.2055	665.842	3021.43	745.101	314.844	395.669	157.006	89041.9	282.114	399.143	8069.78	2707.71	5476.58	2624.25	200.254	322.108	427.945	1985.42	34.642
-	889	902	Male	sample_1462409	DM:control	24529.2	242.969	251.651	811.684	276.25	12681	239.075	1395.74	4601.88	2516.74	594.953	5503.34	219.976	131.864	7102.62	6707.98	57662.1	169245	192.858	1348.66	2341.2	468.57	505.506	1085.42	539.24	133.919	562.85	5075.09	1099.53	276.812	361.611	1014.63	126099	138.864	397.652	7184.31	739.245	1399.36	2843.23	182.646	444.069	366.169	2330.54	94.242
-	584	936	Male	sample_2173175	DM:control	48650.6	911.214	252.865	490.93	155.253	15678.9	192.52	331.741	3112.51	652.71	1142.98	65596	161.17	90.3005	11547.5	6706.91	97537.8	109951	173.224	568.554	1159.37	881.065	1843.38	1514.06	885.004	88.4584	509.51	5221.22	2506.23	329.923	597.027	1169.05	159277	375.373	494.174	14721.8	1444.46	940.676	3386.79	98.4505	347.241	599.37	2294.18	45.5154
-	638	650	Male	sample_9944713	DM:control	55419.1	239.965	150.518	302.717	117.17	13252	166.11	1326.27	3202.75	913.005	548.338	9397.26	1262.7	112.55	9182.23	10001.1	44327.3	116638	53.1684	552.624	1150.52	432.247	1070.39	1992.9	1138.84	179.855	426.31	4485.29	2014.93	472.462	747.783	1124.35	125873	147.623	473.721	6191.07	801.471	5217.56	2690.18	276.372	357.227	727.318	2487.11	267.713
-	649	573	Male	sample_4812023	DM:control	17612.9	907.88	459.46	1149.09	307.939	17869.1	289.023	1218.48	3133.95	1279.31	2151.74	5086.85	237.568	104.229	9547.77	4584.99	118415	127058	51.5836	381.089	2946.72	886.382	763.569	2000.5	477.53	217.949	938.612	5450.94	2014.29	765.214	591.828	926.073	134577	136.643	526.537	5454.09	523.018	3607.85	3668.75	171.734	391.87	291.469	5072.69	100.032
1874	-	1860	Male	sample_4892631	DM:case	53317.7	4317.24	953.221	840.19	334.43	16819.9	88.0359	1466.12	2373.09	1293	1034.27	21901.6	198.924	156.631	18859.5	8649.17	85110	145210	117.004	1575.63	1780.93	842.715	260.785	1755.06	731.279	166.059	400.171	2975.97	70.5326	663.74	479.688	1195.59	108521	2.62031	478.819	6371.67	1101.25	5620.52	4121.83	76.6959	1027.56	586.35	2089.71	58.5627
-	750	819	Male	sample_7201993	DM:control	35181.8	3487.01	436.437	1189.4	452.557	37228.1	128.434	1799.83	1959	822.55	3113.81	17958.3	116.216	39.6625	14829.5	2568.76	86436.4	78264.9	156.197	722.112	1124.48	740.336	178.345	1358.76	1221.68	139.851	501.088	4757.07	1636.96	1231.26	473.967	803.301	146185	165.92	451.667	7457.36	632.478	5071.48	2317.45	295.57	624.345	295.694	5348.89	125.007
-	746	645	Male	sample_8308865	DM:control	31659.4	325.071	271.296	943.705	243.103	5911.8	122.734	2087.75	2515.45	1067.02	1012.04	4404.83	110.126	138.951	8300.74	5675.7	101015	136449	136.47	2049.67	656.209	312.332	612.693	2367.87	360.195	177.673	459.121	5218.48	1503.35	389.58	81.9267	692.422	68202.5	239.985	436.472	5799.79	668.873	4994.29	2188.63	287.635	323.039	158.756	2197.87	72.4694
-	711	823	Male	sample_9611930	DM:control	78731.8	746.904	727.525	2481.76	381.864	16094.9	162.519	1487.41	5601.89	1435.3	896.669	10610.2	138.074	100.227	9993	5301.59	99624.8	100776	168.128	674.017	1307.51	564.546	920.75	1879.2	611.873	99.555	626.337	4337.13	1015.11	541.673	488.27	1034.63	138612	163.463	493.906	4773.33	400.877	2925.01	3086.01	238.416	535.152	401.007	2352.41	61.4294
-	849	650	Male	sample_1300710	DM:control	58062.8	1993.79	316.956	394.929	379.44	8723.62	203.6	1247.76	4805.92	917.238	1036.99	6349.88	1517.24	78.7768	8392.6	13215.7	72871.2	167215	94.5971	1012.7	1007.78	202.216	633.916	1481.9	1699.86	55.2838	423.496	4409.66	1053.53	571.214	398.009	1028.66	200047	142.229	498.18	5803.76	559.012	3572.03	2599.64	204.404	564.952	254.017	1944.24	84.0176
-	1874	1844	Male	sample_5875977	DM:control	85721.3	792.973	285.44	355.956	177.781	10980.2	103.906	1388.22	3929.16	1612.56	296.324	7217.48	235.238	164.165	15136.4	4744.77	77722.9	209430	87.0352	1544.45	602.009	953.647	207.437	1124.35	196.763	86.4616	578.886	4228.11	115.413	1146.26	752.303	1437.23	122390	21.2216	1244.74	3896.07	1172.68	5621.12	4661	91.6991	471.94	196.779	2689.86	75.8732
-	1135	2065	Male	sample_4124372	DM:control	61774.2	572.459	481.37	698.291	657.436	4724.38	204.431	3742.73	4146.66	1681.7	194.006	9151.84	245.847	129.407	13830.2	7147.37	80098	150748	154.723	1171.26	1182.98	726.67	605.521	1772.47	642.804	163.072	419.248	3077.65	621.634	637.193	660.046	1224.48	89102.8	65.9456	786.443	8007.56	1245.25	4926.06	4610.77	197.806	840.066	167.485	1608.17	102.182
-	593	555	Male	sample_1452030	DM:control	30706.9	699.058	580.254	1603.07	168.993	16923.1	201.366	1498.68	2733.01	1857.67	1533.46	9039.3	143.431	48.1035	11376.1	4559.1	39881.6	158815	271.48	856.129	889.285	891.978	3403.34	1357.4	895.833	58.3568	571.284	7872.14	1939.09	261.013	1207.9	1382.03	104023	178.868	564.979	8587.83	931.337	3477.28	3969.35	245.895	245.609	71.9172	2619.02	122.263
-	437	1004	Male	sample_6558721	DM:control	35125.4	61.558	467.215	836.047	322.914	43947.9	120.454	1606.26	7079.21	2079.82	432.998	45625.5	216.215	125.822	13662.2	4510.01	91394.1	108842	130.499	912.631	1263.33	395.037	439.974	2028.35	754.774	155.378	860.033	4369.23	2336.95	2027.86	571.748	1143.82	169989	166.472	379.834	7172.67	1280.18	5391.37	3357.46	230.2	1439.28	143.335	1717.17	61.4798
-	1135	1651	Male	sample_9721963	DM:control	84662.1	6419.13	500.505	1002.47	452.363	10577.4	210.192	935.604	4302.88	1865.37	769.47	9919.01	302.585	152.573	14703.2	4745.75	141633	200233	222.967	1494.73	1734.15	582.391	230.245	2658.2	731.243	154.157	814.937	5071.78	1522.55	370.348	809.939	1396.32	153139	70.5752	298.373	7083.63	1151.07	5200.34	4923.31	289.623	653.336	554.9	2427.63	113.944
-	584	542	Male	sample_2007229	DM:control	33798.7	5457.55	342.617	1316.3	290.784	9166.12	141.066	1608.02	2465.33	5814.26	948.041	4490.33	96.9323	94.7246	10426	6648.58	48127.7	137405	145.093	1333.34	1184.93	849.56	507.757	1590.35	476.244	84.789	530.145	4725.79	1780.44	365.974	494.967	732.343	163351	307.682	484.464	6175.69	653.5	4097.43	2437.19	84.3545	452.194	577.646	2619.42	93.3788
-	478	475	Male	sample_1549900	DM:control	30694.7	466.116	466.915	2529.23	278.801	13537.1	114.585	2251.78	3192.58	1621.15	1467.61	3297.36	110.622	2645.25	9729.56	4682.34	73963.5	157351	77.9476	1172.85	1098.83	445.663	343.638	2305.76	1006.22	29.2064	571.375	3601.98	661.636	1346.03	377.483	94.0869	96068	261.627	457.619	12048.8	607.68	8494.13	2381.69	73.9734	762.2	59.93	4819.17	32.5647
711	-	747	Male	sample_3503441	DM:case	10449.6	1409.87	317.598	391.983	193.449	23805.2	215.483	952.532	4362.09	1730.61	819.032	11194.5	390.069	150.488	22059.7	4017.4	89745.6	176811	89.1337	942.13	1051.62	1001.26	1343.86	1633.2	1221.45	116.91	437.094	6356.29	1290.49	1346.38	369.088	977.266	160502	190.832	529.145	9469.07	782.251	1489.91	2287.9	186.007	586.862	307.732	2475.17	97.8981
-	889	931	Male	sample_8977070	DM:control	51096.2	383.217	648.817	2130.89	222.987	21755.3	183.477	1166.72	6349.9	2503.33	1045.01	5144.63	147.572	126.594	15462.6	8760.62	113501	151978	165.375	1146.82	1466.28	438.249	2367.38	2282.23	466.605	59.0391	606.514	4982.85	1176.23	548.297	444.214	1674.42	117570	154.835	382.083	10262.8	1376.16	5349.55	5577.59	138.985	348.942	326.772	1736.18	175.37
-	746	657	Male	sample_1736240	DM:control	51739.1	1239.64	424.378	950.763	1231.74	16154.1	174.322	1233.44	3954.66	1464.45	1616.22	4626.19	95.483	111.006	9157.52	15056.7	58240.1	190930	233.576	992.972	992.518	321.067	604.253	1443.4	533.629	112.014	589.692	3398.1	1510.47	1274.32	377.334	872.984	75315.7	221.098	2511.9	9279.24	425.551	3805.62	2309.29	77.6283	474.08	181.107	2996.36	98.7888
-	490	866	Male	sample_5721200	DM:control	35015.6	4704.16	348.714	836.808	240.935	20751.8	114.11	1586.56	4525.78	1595.18	704.469	11037.2	142.365	94.7398	12989.5	2401.37	45827	194784	156.877	737.33	922.734	751.653	523.994	1193.7	615.76	118.679	565.855	3173.2	1303.03	376.592	644.011	871.48	101281	184.083	407.264	3760.13	899.751	1381.08	3096.26	198.569	260.5	391.382	2291.24	43.8853
-	1874	1866	Male	sample_3881511	DM:control	72068.5	4215.75	915.894	579.928	150.84	7365.12	166.151	1342.06	2946.85	1455.7	395.006	6947.3	194.245	128.877	15336.6	6849.76	81438.4	175754	120.23	1530.97	1171.75	694.676	227.226	1038.76	570.458	108.125	154.574	3233.78	39.1562	539.593	444.052	980.635	131603	15.5196	262.168	6235.48	1442.32	7213.8	20752.7	58.744	597.52	136.99	2073.12	43.8116
-	801	843	Male	sample_6745889	DM:control	52767.3	688.352	335.346	1237.12	341.76	13530.4	247.981	2006.78	4733.83	1366.41	1035.14	6883.67	122.762	155.288	10251.6	4483.99	127294	185426	206.622	921.367	3451.63	779.754	581.003	1489.33	474.538	2071.48	2269.28	3895.13	1569.8	412.813	604.889	1172.34	131627	153.278	475.123	5325.17	1355.57	5717.06	3008.53	201.075	679.963	883.803	1997.77	64.4284
-	745	757	Male	sample_4905605	DM:control	38736.5	237.32	293.753	547.07	430.245	13969.3	194.167	2671.83	2800.67	798.675	1240.29	8412.9	336.443	185.573	8758.59	2845.85	38535.5	122751	108.222	1652.66	1345.44	627.429	379.861	949.186	552.448	113.428	679.782	4334.12	1329.48	239.274	309.816	1260.1	128886	168.62	462.902	2760.55	3965.81	828.936	2503.67	68.2699	867.744	238.24	1592.62	181.935
638	-	632	Male	sample_9552472	DM:case	35745.2	570.918	821.31	1342.18	662.07	14341.4	178.287	853.103	3454.34	865.379	506.581	5707.36	98.0369	102.91	12079.2	17434.6	68233.9	180565	78.0564	855.368	1773.76	544.285	686.217	771.509	1000.92	273.645	595.191	4961.31	1047.64	189.735	688.391	938.515	151641	168.882	546.664	8014.35	2480.9	7220.37	3587.67	336.066	304.307	177.035	4532.85	107.773
-	849	825	Male	sample_5304525	DM:control	40710	495.467	328.839	540.649	468.2	10817.9	142.718	1347.94	4300.88	210.153	901.531	7878.23	204.913	187.486	8750	4339.91	75820.3	178444	178.582	1366.06	863.879	514.666	2418.32	1693.33	618.168	132.667	684.005	5097.13	1536.3	375.009	505.764	1433.78	113052	230.191	585.939	5134.58	932.84	5088.94	2437.31	371.792	1263.41	426.305	1473.43	117.618
-	801	723	Male	sample_9747965	DM:control	32880	541.937	497.176	2188.97	290.393	9710.82	340.145	1117.91	7809.47	2434.07	492.835	3266.18	94.3762	58.5763	9752.97	4083	49524.4	173134	604.067	544.608	1104	425.925	199.176	1312.31	1209.97	121.736	385.837	3168.38	706.612	423.035	336.668	142.632	95445.4	582.052	418.886	3878.1	1201.29	5600.15	3378.89	156.266	223.584	365.556	2770.64	11.8902
-	750	737	Male	sample_4437767	DM:control	131749	267.687	138.815	666.485	344.62	14114	101.908	1307.6	3655.75	387.955	879.157	12797.3	287.754	72.68	10965.8	6717.06	46387.5	154752	131.999	1052.41	1295.67	961.154	343.162	1277.8	618.65	100.191	563.407	4382.59	1003.69	565.517	542.723	1176.43	157248	144.581	442.883	7112.8	1099.98	3242.29	3260.39	60.6257	568.375	232.931	3377.05	77.842
-	584	580	Male	sample_4350001	DM:control	33327.6	952.636	287.049	594.885	280.612	27952.7	148.375	2169.07	8396.17	345.115	1164.02	8412.44	65.9081	76.4054	16950.1	9195.81	58815.7	112558	239.702	1155.24	938.342	706.121	664.472	84.1142	950.132	307.92	519.445	4087.41	594.408	551.427	590.197	849.009	1059.15	117.278	481.994	1261.37	830.935	3050.7	2619.75	248.669	555.932	1873.91	1151.97	22.2015
-	750	728	Male	sample_3392357	DM:control	28879.9	8409.43	470.592	833.754	235.267	18593.5	128.175	1266.46	4275.67	1043.83	1546.64	5192.12	138.849	42.4442	13159.9	16862.9	58613.8	173591	146.677	760.996	1346.94	649.057	765.219	1854.2	605.578	97.9321	694.044	4436.88	881.678	229.775	785.498	2203.87	170016	144.195	450.936	6363.96	1180.46	3618.82	4306.1	327.263	390.504	93.6357	3655.7	163.712
-	478	580	Male	sample_2490399	DM:control	14440.3	89.4828	389.775	1484.31	360.442	29861.5	147.244	1774.81	3246.28	1850.47	431.295	231382	134.888	83.5114	15945.9	8504.83	41889.3	108029	225.141	384.113	1269.86	1570.67	470.857	940.43	478.129	172.099	520.072	5265.82	1079.75	390.348	685.004	1036.95	118652	177.348	540.975	5065.41	764.857	3335.74	2341.37	194.971	631.434	240.83	2237.85	153.96
-	478	478	Male	sample_3601491	DM:control	31961	515.275	370.163	1435.64	451.939	17481.2	81.8321	2084.06	2911.91	1146.3	2237.06	6519.44	96.8042	2881.18	9271.58	10301.2	100314	153906	840.001	2643.58	911.247	967.151	2060.49	2236.16	780.249	108.025	635.539	4628.67	706.355	212.44	285.551	105.101	87462.1	171.03	466.385	9264.6	1018.29	7218.85	2411.56	72.5416	855.202	55.2175	2174.63	186.35
-	649	551	Male	sample_3793723	DM:control	39297.4	844.435	377.375	1237.35	149.375	20788.5	197.687	899.05	3541.31	1071.7	2116.51	4823.67	501.667	122.17	14542	12333.6	76852.3	155295	143.482	905.701	2702.18	1019.82	683.421	1638.73	814.538	155.541	816.115	4111.72	1665.25	186.147	434.687	771.093	146742	134.342	531.559	9457.33	996.917	3232	4859.71	306.492	469.914	455.072	2958.34	56.7839
-	711	733	Male	sample_2914405	DM:control	58873.6	320.315	507.274	1074.7	865.009	29548.1	159.084	1176.13	2926.46	2211.34	1166.3	65793.1	123.622	104.678	12293.6	4442.04	94106.2	130326	148.432	1193.18	1316.84	734.88	357.679	1336.81	1086.97	154.392	611.774	4112.91	1559.03	578.736	427.755	1002.45	130421	169.46	495.96	6505.63	1272	5301.53	3174.17	391.784	453.611	336.179	1758.71	152.298
745	-	740	Male	sample_6846455	DM:case	26465.5	800.61	861.356	2441.7	382.843	35597.2	162.752	1276.64	7348.36	1845.46	1592.49	33413.2	212.253	192.207	16109.8	3553.52	98384.1	104671	153.082	1628.3	1616.43	1150.89	1002.12	2111.57	662.291	142.962	997.782	5974.91	1618.55	277.823	145.605	896.308	152768	178.167	582.403	7095.81	6060.21	5449.52	2801.88	208.482	710.518	393.747	1845.19	79.5366
-	490	496	Male	sample_3459231	DM:control	19540.2	166.257	256.964	683.155	721.293	6287.98	176.124	754.617	222.434	801.599	4579.81	3692.32	48.0477	68.5114	7427.11	5127.74	131665	192115	29.9924	521.409	655.538	383.282	440.42	2577.83	963.443	136.558	643.649	5592.56	1269.84	4010.77	421.258	1139.03	88310.1	211.629	515.763	7049.14	601.686	4577.64	2525.31	73.3131	1274.02	603.089	2199.7	51.058
-	745	726	Male	sample_9723533	DM:control	36177.1	897.918	365.731	340.593	236.666	29734.8	202.261	1949.1	2087.8	744.995	1150.58	156109	201.88	170.445	10291.5	4241.71	59073.4	125433	120.317	637.617	3030.56	939.755	532.38	992.779	752.971	278.766	1222.81	5611.77	1738.14	198.692	512.991	1041.85	103988	174.403	595.047	2904.51	8159.04	3078.31	3239.72	133.105	688.072	477.867	2160.3	253.965
-	638	932	Male	sample_5500545	DM:control	85915.6	114.628	261.298	945.221	229.987	48580.7	157.5	2975.31	3742.76	738.001	846.905	50929.5	217.903	86.6723	16829.2	6125.14	52688.1	112926	107.231	587.873	1137.94	593.135	707.862	951.637	547.997	142.915	482.33	4185.07	1931.13	763.367	552.067	1328.77	106464	122.997	436.549	7609.73	1247.28	9131.56	3052.26	304.133	518.167	211.423	4154.88	127.117
-	649	543	Male	sample_7281186	DM:control	37851.9	669.415	503.979	1674.16	149.839	12979.7	137.655	6893.47	2998.01	768.323	789.239	6784.11	109.092	57.4288	10938.8	8506.69	47709.2	141548	103.977	1125.66	2213.11	122.257	596.17	1369.31	754.47	89.991	556.513	4326.55	1854.92	668.062	228.211	873.289	139586	165.831	723.079	8805.39	874.831	3302.97	3445.82	163.278	724.163	191.529	1183.35	54.6716
-	889	948	Male	sample_7840421	DM:control	44453.1	595.172	534.704	1665.18	369.477	16397.6	166.769	1603.65	4410.3	1741.84	705.53	9447.26	187.047	98.2681	13319	3710.9	44013.6	137209	214.99	936.092	1014.23	387.488	665.006	1546.31	708.513	142.374	409.121	3706.53	1064.38	279.789	344.17	663.851	108140	126.025	424.842	5727.06	963.495	3082.32	3722.94	293.144	246.045	254.818	1783.99	141.13
-	593	551	Male	sample_3981575	DM:control	25773.9	1488.39	326.897	2547.18	385.466	8623.22	139.275	1392.6	4467.18	849.655	1499.92	4703.97	50.8466	96.5369	8813.27	6415.87	125671	140946	165.942	1593.8	1119.87	645.096	3347.38	2885.88	1886.78	156.54	524.242	2741.79	1286.58	234.739	350.25	1030.47	86674.1	168.218	636.358	7135.8	3509.64	5084.74	2929.64	409.774	1524.63	153.03	1796.89	81.2898
-	849	654	Male	sample_4536421	DM:control	32731.6	4854.78	235.849	1263.62	257.735	5947.59	95.5638	1999.81	2494.45	865.548	1877.8	5493.56	124.894	79.1134	8030.54	4323.37	53000.6	127430	1407.06	1153.66	1037.14	167.948	487.06	1474.3	752.979	83.4214	455.394	4118.48	1199.96	433.596	280.275	538.817	99512.2	177.498	458.87	5620.35	639.583	2825.77	2303.35	164.966	452.959	70.852	3059.84	55.0792
-	638	550	Male	sample_4825460	DM:control	34645.1	157.233	354.379	286.764	279.391	24909.1	98.7083	3904.12	5722.46	1684.62	2134.89	9987.48	169.123	92.0521	14660.5	6134.19	94742.2	116904	136.209	1114.9	1234.16	200.925	463.904	1612.14	611.702	179.252	723.529	4940.67	1258.56	862.595	360.801	902.804	153281	191.3	532.502	6747.05	396.197	4532.22	3344.86	288.623	396.527	178.177	1626.68	139.601
889	-	925	Male	sample_7682642	DM:case	7706.39	103.029	170.833	565.444	12653.7	31007.4	116.039	1443.43	5420.65	1983.71	1211.17	26085.6	465.919	124.409	21695.7	6889.73	51845.2	180690	238.279	858.331	1595.62	429.881	1027.57	1044.21	594.331	131.049	519.833	4164.09	1052.19	556.837	726.506	1856.53	90970.4	107.095	3310.28	4755.35	990.147	2082.17	4456.25	1432.47	271.788	114.831	2174.38	132.899
-	1593	1514	Male	sample_8319723	DM:control	64821.3	2366.81	272.516	621.012	353.838	9473.21	114.228	1039.86	3675.57	1551.32	844.165	13251.4	582.501	119.686	5925.43	8971.7	75344.6	144121	299.606	912.936	1679.71	358.918	415.241	1267.14	1256.18	145.519	480.699	3117.55	725.798	423.507	527.179	1001.18	115399	41.4972	233.313	4703.38	931.961	2824.02	4862.28	351.019	830.254	129.75	2269.7	156.999
-	652	833	Male	sample_9491619	DM:control	77728.8	311.434	325.451	1425.25	325.648	13013.8	1207.26	1202.19	1704.13	1046.23	1179	24904.6	136.332	82.9574	8045.56	7674.59	90808.4	138901	165.403	983.512	1517.21	493.611	463.397	1194.15	1272.79	169.61	566.279	4128.26	1288.1	245.635	441.62	773.958	125547	160.329	466.748	5963.51	678.534	3426.63	2865.87	392.108	423.441	260.145	1678.17	119.575
-	745	1910	Male	sample_2406595	DM:control	35547.9	393.05	316.82	450.832	725.62	25329.2	248.255	744.533	8075.53	660.473	1211.46	22352	231.177	855.152	12085.3	23926.1	155509	109933	1037.12	311.679	1500.48	807.914	1984.39	795.27	351.719	93.5448	990.369	6410.34	85.1924	653.052	1007	2092.46	143330	34.4012	114.465	441.941	3018.87	4853.48	4508.68	133.918	931.115	513.663	3143.45	72.7645
-	592	1519	Male	sample_4698544	DM:control	52477	251.642	278.847	841.172	366.129	16401	133.526	2001.24	4094.84	1038.19	2078.62	5747.21	206.718	109.854	15596.5	6574.39	68614	236834	240.81	260.332	863.673	341.314	632.26	1059.64	869.54	199.363	379.614	3807.35	2678.87	544.507	365.313	898.134	67333.9	82.296	405.084	238.141	780.726	2697.36	4798.79	357.868	257.442	368.036	1750.74	118.991
-	369	673	Male	sample_1443942	DM:control	20826.1	1816.98	1610.6	670.011	437.069	18896.6	110.279	2123.07	3302.26	1108.07	537.638	17595.9	211.8	114.818	10638.9	6246.29	57435.6	127490	84.2135	445.838	1034.08	479.768	346.392	835.414	1204.72	139.448	544.568	4035.36	1810.67	494.619	1527.12	1180.88	92744.9	142.119	426.248	2378.85	429.49	1791.1	2356.72	399.595	216.384	113.336	4540.93	69.5439
-	652	852	Male	sample_8588213	DM:control	40393.3	127.043	455.836	1897.02	455.706	9709.57	331.525	7118.8	4152.98	1705.86	900.483	3326.81	97.3732	138.799	11242.9	13379.9	161279	138718	484.864	1713.42	1650.94	563.418	211.581	2591.1	906.947	275.015	552.983	3861.58	1393.21	418.103	317.273	781.342	98140.6	246.568	1340.75	3532.24	328.98	1973.93	6002.79	399.371	820.747	457.635	3123.19	69.3905
-	652	1515	Male	sample_3506857	DM:control	67923.3	130.106	362.119	976.317	884.585	11696.3	218.496	2634.93	11621.5	706.874	527.85	9443.32	158.96	147.279	7350.17	9662.62	68105.2	135863	493.505	721.175	886.42	318.701	625.62	1128.84	888.204	187.448	464.155	2250.28	1183.95	451.055	1002.55	2172.87	62616.6	100.675	202.96	5292.84	515.528	3692.87	5905.91	544.578	439.459	569.882	1212.94	129.791
-	861	774	Male	sample_3612438	DM:control	33826.2	336.647	253.708	624.822	281.563	11381.7	117.097	1722.75	3484.18	1724.95	1126.86	4476.86	113.221	58.5796	9135.33	9395.96	57776.8	160119	618.774	800.476	1111.63	504.436	1902.55	1044.1	1620	138.778	378.478	4260.52	1039.11	638.48	545.963	815.466	99827.4	216.518	410.749	3821.82	1382.97	4514.5	3460.28	466.537	682.467	334.12	1448.1	81.3573
-	861	1914	Male	sample_1829124	DM:control	23829.1	2618.83	369.873	744.897	219.979	14113.1	164.264	259.641	6907.36	564.07	1100.03	8114.07	180.843	1769.91	7222.27	1487.9	104598	176360	124.65	753.689	1158.9	456.955	2180.5	1251.79	813.487	138.537	536.228	3096.55	273.553	705.187	891.534	2671.39	110089	12.3036	604.119	6229.46	946.426	5356.08	4281.46	700.299	361.823	570.873	2032.2	106.679
-	861	775	Male	sample_8100419	DM:control	34454.9	229.042	117.697	163.556	400.911	18019	1651.73	1012.23	5369.95	1997.36	1400.99	6553.08	497.031	83.9311	13056	10263.8	122961	133094	304.578	814.228	1166.93	241.501	1225.08	1968.2	926.761	174.891	434.577	3903.24	1189.07	1384.07	461.924	950.247	110331	222.583	390.106	5218.32	749.049	2936.1	3129.99	286.041	294.908	245.611	1650.75	67.0588
-	1593	1546	Male	sample_3640278	DM:control	74923.7	2044.25	365.576	913.019	514.922	10861.7	268.921	894.549	5212.27	1875.82	3107.93	5545.34	277.908	83.2116	5869.5	9226.68	80266.9	196432	454.216	1319.91	1288.35	281.401	373.328	1506.6	1035.67	145.07	469.024	2850.79	422.234	415.923	670.644	1195.83	98995.8	61.577	210.324	6413.24	2423.87	3131.45	3684.36	431.393	775.782	394.444	1585.83	44.8707
-	378	1517	Male	sample_3142417	DM:control	73718.8	349.565	286.543	1184.19	408.265	11925.5	205.092	1356.51	10168.9	2448.75	2596.4	9665.07	201.279	111.876	14647.1	9003.67	88088.4	157276	436.733	737.685	1002.86	220.806	474.288	1215.42	993.481	263.582	406.808	3119.41	3238.15	736.15	479.228	1197.76	95508.4	112.685	500.075	2919.9	707.798	3218.85	6383.58	601.287	455.348	369.284	1917.85	145.048
1593	-	1595	Male	sample_9009094	DM:case	17530.7	953.561	513.44	527.962	509.79	22362.1	143.475	5627.56	2045.29	1263.64	2100.81	28766.7	247.723	136.258	21893.4	2597.21	68551.4	156183	117.958	601.812	903.956	837.071	1095.35	1139.78	899.722	129.804	599.942	3657.73	1015.89	489.044	612.198	1108.86	121898	75.3554	333.136	1283.53	1728.81	4194.77	5859.03	332.368	462.166	168.534	1905.31	78.5485
-	1593	1507	Male	sample_8124911	DM:control	55960.7	2170.14	249.272	354.976	309.337	15017.2	115.858	1707.6	6187.35	2435.78	505.244	7641.06	181.276	89.5495	8093	7864.91	85668.6	145609	431.807	488.166	1130.54	430.446	775.635	911.078	1126.97	158.591	453.495	3680.96	449.448	551.672	441.083	888.732	95323.7	103.025	253.986	4638.26	1598.3	3052.17	4634.46	426.973	634.907	175.161	2152.31	93.344
652	-	657	Male	sample_8206396	DM:case	4865.63	113.025	266.388	547.15	287.169	10437.4	161.133	843.795	6553.6	2860.54	340.565	3204.56	685.581	32.5013	7555.65	11288.3	71532.6	250014	1363.24	565.17	1559.84	183.246	278.549	955.678	1452.5	164.968	547.779	2789.72	4843.6	338.351	293.777	759.719	59685.7	190.37	529.749	1679.49	211.734	2866.85	2842.94	559.746	560.944	171.296	2107.91	28.9327
-	485	1091	Male	sample_1043555	DM:control	67452.8	375.608	223.654	687.838	455.571	17366.1	140.671	2755.53	2653.52	1868.03	621.635	17630.5	207.825	130.798	10207.9	18834.5	48116.5	94386.3	407.117	994.693	1144.55	481.043	233.098	1644.9	660.488	82.5904	502.772	7185.39	2147.78	482.834	1381.62	1535.24	125861	159.718	3760.53	1087.78	7667.79	4597.1	3890.84	159.568	218.711	149.972	1654.71	214.467
1641	-	1641	Male	sample_6050334	DM:case	18945.5	662.784	373.822	570.834	499.915	23623.2	151.097	562.604	2835.71	4323.5	588.339	30385.6	213.219	89.8362	15679.8	9163.17	77386	161288	305.838	741.788	1204.55	1058.22	3065.65	1514.91	1447	6738.43	679.251	5354.38	3601.91	703.886	576.494	1021.38	132618	112.95	361.452	1964.87	3268.66	4673.74	3968.85	399.834	513.458	374.067	2663.17	70.3172
-	1583	1457	Male	sample_8852886	DM:control	101062	107.69	582.014	1257.9	478.966	8507.72	182.191	1686.86	5061.82	1774.95	1472.14	7563.05	169.43	135.062	5839.97	4831.83	77603.8	138141	189.866	441.736	1177.83	843.196	818.543	637.245	776.606	156.718	431.093	4833.92	4207.43	480.452	279.674	1027.74	190059	84.6456	2110.32	3336.79	792.367	6430.5	4737.6	172.225	854.859	233.516	2716.75	104.723
-	1208	1166	Male	sample_1763433	DM:control	173284	166.897	552.524	1670.98	172.41	26048.4	223.067	1792.32	11805.2	676.746	501.35	8990.11	215.489	86.3474	4695.32	6205.79	61505	115660	116.696	1210.93	634.291	1420.47	330.395	622.018	252.294	163.439	699.09	5149.5	6592.68	424.792	439.464	315.453	182532	109.634	413.26	8185.82	6020.31	1814.77	3344.8	67.158	581.703	562.018	1807.9	105.014
-	1208	1201	Male	sample_5405070	DM:control	115652	194.844	703.615	511.314	490.699	34104	245.743	3540.08	20612.3	327.731	1180.45	90753.9	194.1	158.522	18112.3	36738.4	61519.3	139847	139.012	1185.88	1563.2	1384.23	415.426	681.945	156.815	67.976	479.585	10599.8	9738.87	273.475	520.003	307.181	166732	87.7374	370.506	7503.2	6110.19	4244.59	3536.38	164.973	509.24	312.281	2064.7	213.879
1343	-	1342	Male	sample_1188531	DM:case	15057.8	274.155	321.134	1028.52	346.227	8339.09	157.34	1061.62	4182	965.014	955.038	24239.2	136.232	131.807	9871.59	28902.9	94254.3	73906.5	381.325	347.645	1214.91	300.386	508.568	1537.13	831.762	180.275	566.535	3917.66	4614.75	499.79	718.683	1057.88	59536.7	256.418	292.303	3525.73	752.088	774.959	3349.03	292.506	227.019	805.924	2045.39	76.8299
-	2133	2015	Male	sample_9318891	DM:control	105843	232.78	367.945	555.024	667.643	19616.4	194.211	1421.66	3747.83	1981.75	875.312	17854.8	253.499	160.867	7374.33	2736.67	99925.1	104612	236.229	582.614	1736.77	289.447	472.237	1536.17	906.032	281.576	778.643	3751.26	475.831	451.189	945.181	1296.9	187713	66.9999	1904.33	4950.07	1026.17	1762.85	4776.19	154.757	436.925	420.292	1956.05	87.0589
-	1343	1360	Male	sample_1116581	DM:control	56457.4	541.426	294.223	281.604	761.624	5562.98	176.57	2526.33	5006.98	1720.39	3199.09	6623.96	168.243	109.701	9515.65	2645.75	63050.8	142588	180.238	285.57	1179.61	522.462	754.808	1522.89	807.793	138.538	641.996	4791.33	7973.38	558.549	844.593	1122.39	110423	156.56	333.903	3264.24	751.823	973.672	3518.21	258.819	306.082	592.756	3311.03	136.401
-	1641	1618	Male	sample_4557167	DM:control	40092	1531.46	512.944	463.139	187.624	6849.5	149.429	3145.47	4025.46	2767.46	564.556	8121.29	208.802	102.137	7169.48	6200.18	74475.7	173407	187.52	1	1167.37	398.063	550.125	1668.75	597.499	103.193	714.361	3099.45	1431.81	503.565	1254.42	1767.68	119410	2435.91	257.786	1144.59	3776.42	1992.74	4843.01	102.486	198.373	325.806	2325.53	80.0367
1208	-	1208	Male	sample_2545438	DM:case	50950.6	114.817	401.06	610.434	385.164	44734.8	211.698	1550.16	45214.1	469.685	278.772	134270	176.897	131.001	21185.6	13443.7	62243.6	114907	183.2	140.858	1501.1	1890.29	299.334	773.258	438.64	93.5632	274.16	5186.11	2510.36	370.424	416.245	328.503	129358	251.606	315.188	12089	6664.49	3888.82	3066.74	176.374	313.231	533.999	2295.11	91.8286
550	-	550	Male	sample_1147197	DM:case	11213.6	902.519	222.215	160.321	384.76	16988.6	65.77	1741.29	7540.12	2777.93	848.481	7482.01	66.6427	124.976	14242.9	13290.3	74892.2	151903	654.206	1637.89	1423.88	857.979	2807.41	1777.57	864.585	70.6201	753.795	5165.81	715.527	602.045	493.736	116.08	133849	212.361	500.956	8081.82	5706.73	6449.65	3002.11	404.845	1702.74	58.6081	1816.67	25.7936
-	2290	2171	Male	sample_3690256	DM:control	89119.6	317.772	411.564	916.739	515.53	5434.79	149.774	1035.27	5381.1	2211.49	3275.16	6300.8	267.716	156.395	10268.4	4008.47	90304.7	230185	174.581	284.068	1233.25	666.084	889.951	1868.27	783.656	173.007	424.079	3370.01	1601.07	669.793	561.534	1179.72	155103	9.0259	136.165	2184.02	830.231	3496.16	5364.26	293.668	445.217	598.963	2501.81	182.79
-	1583	1465	Male	sample_5853803	DM:control	72102	65.585	444.248	720.694	436.979	19995.9	169.772	1569.93	3871.25	1120.51	2015.03	8609.78	180.049	118.774	17354.3	7358.28	87314.9	98966.7	121.195	784.871	1129.16	681.12	716.603	1594.05	745.733	123.934	462.926	4246.41	1152.32	403.167	838.387	1131.65	147595	78.3331	272.862	5494.09	740.604	4328.85	5132.74	200.722	687.918	350.164	3575.66	72.2119
-	1583	1463	Male	sample_7468456	DM:control	69642.3	1507.07	413.157	426.14	749.719	17063.9	226.044	1533.38	3272.29	640.737	1670.7	11490.5	258.736	142.977	12109.5	5927.14	77949.8	122002	235.286	1015.05	1400.34	843.212	704.114	1467.26	880.756	189.521	497.779	6251.71	1047.98	618.829	629.366	1276.95	166175	90.9426	342.59	5356.86	538.507	1657.59	4916.83	160.576	755.412	345.046	2263.22	124.379
-	1641	1646	Male	sample_8382972	DM:control	73873.8	1638.67	377.393	1443.27	203.03	1772.21	128.367	2327.01	998.88	3453.84	663.782	9877.99	157.922	115.312	6973.4	6257.73	64930.6	210691	229.815	746.576	1117.1	401.59	1750.84	2100.89	840.826	136.481	649.761	4028.13	1031.16	673.494	504.043	1239.17	102028	868.999	1040.59	490.126	11460.6	1811.42	5121.13	139.86	250.119	152.223	1921.71	164.237
-	1550	1463	Male	sample_1251873	DM:control	90962.4	423.154	471.827	1346.28	462.306	3999.12	222.898	1057.33	3252.59	2473.93	1043.65	6648.55	187.553	179.331	9681.03	6810.08	106919	275250	150.714	1388.37	1367.83	826.31	1744.95	2223.65	659.631	150.246	532.403	3501.74	2268.26	608.129	380.256	1056.95	133613	116.087	2537.17	5467.46	2693.11	3673.63	4320.7	170.371	322.203	278.491	1903.73	363.006
-	1103	1099	Male	sample_4404822	DM:control	38586.5	2828.52	301.398	347.188	272.368	13283.9	81.9008	4636.67	6588.66	264.957	3736.81	7734.27	110.58	53.0773	10978.9	6413.86	68998.5	129191	170.23	1421.89	1210.04	496.548	601.539	1874.06	841.458	150.455	499.119	4314.72	1004.87	820.478	1014.83	996.426	109763	181.659	351.679	8105.8	1417.07	3996.52	3041.99	213.759	387.118	107.109	1648.22	84.509
-	1641	1672	Male	sample_7534673	DM:control	88730.8	142.249	435.195	742.267	367.019	3358.3	188.327	907.172	2737.23	1678.38	721.254	8251.89	146.186	143.427	8130.59	6224.12	65190	236407	267.94	1080.48	1040.99	590.595	378.337	1932.27	557.612	105.892	654.517	3544.72	1748.13	464.817	661.212	1079.14	147737	157.705	1140.07	5367.93	13532	5624	5014.95	152.466	380.333	345.378	4112.26	344.623
-	1343	1371	Male	sample_9938871	DM:control	60770.7	421.406	303.825	665.232	1342.97	20798	140.365	1937.16	4998.45	673.209	3010.8	6545.74	172.781	151.905	12678.4	7512.12	56014.2	166960	196.899	589.522	1841.8	706.688	561.997	1735.14	558.952	120.632	773.7	4528.66	5723.47	414.969	402.052	989.023	102830	155.048	345.461	9880.82	908.644	1500.85	5713.05	205.618	235.231	394.02	1891.47	185.568
-	1550	1464	Male	sample_7863446	DM:control	67146.9	423.594	333.951	409.544	526.203	25367.3	178.709	2330.45	3392.79	2370.47	1048.17	62300.7	291.08	111.896	10565.5	3793.53	61356.8	113487	297.596	813.471	1362.74	725.56	1729.9	1529.12	864.456	125.239	792.355	5996.53	1846.23	386.805	653.718	1157.03	119573	135.297	522.506	6152.71	1960.2	2991.28	3846.85	313.777	435.601	155.836	2438.87	148.27
-	2290	2196	Male	sample_7723051	DM:control	103391	464.894	538.273	1304.7	326.885	9032.65	208.718	1539.57	4672.15	2325.14	2968.79	7075.26	247.392	138.526	9031.56	5085.63	89939.1	202826	196.332	313.013	1660.25	723.223	903.694	1879.12	751.464	211.478	599.899	3940.08	2212.34	1010.59	577.927	1279.32	135792	114.36	761.581	3602.13	12414.6	2482.32	5194.65	272.42	534.998	493.614	2289.9	131.765
-	2290	2198	Male	sample_1694793	DM:control	73804	413.414	360.261	470.456	336.81	2080.9	181.706	645.383	4554.57	1832.56	413.944	7561.31	265.12	137.617	5341.78	9395.34	91808.8	184545	255.233	636.088	915.422	516.585	469.8	679.514	1054.38	133.861	397.552	2671.67	722.866	847.07	602.229	1003.7	137373	537.557	780.255	5948.03	1587.6	1620.18	4692.39	186.284	489.779	227.49	2127.3	58.5163
1103	-	1102	Male	sample_9832398	DM:case	21337.1	126.405	314.848	536.902	388.994	7698.61	140.833	1549.14	4790.51	5430.82	708.481	5869.41	178.428	113.406	11239.1	7234.58	108876	143367	170.381	412.981	840.38	164.002	988.159	1772.7	1044.81	78.0946	558.743	3663.6	1512.72	1415.32	377.11	1092.77	145079	179.996	401.872	9172.24	697.755	1270.14	3406.99	261.643	384.825	391.757	2099.4	62.6141
1128	-	1127	Male	sample_7145171	DM:case	48820.9	170.142	280.191	304.824	196.362	16713.7	149.157	3836.55	1806.75	2494.79	1037.09	8325.03	177.026	102.672	9940.24	1.09969e+06	81056.9	130135	473.772	268.507	1578.86	726.269	1793.27	1683.54	691.761	89.508	618.373	4951.96	1113.14	465.95	370.549	1050.24	122678	100.072	380.983	11126	697.344	4952.7	3293.47	196.648	325.107	430.555	1439.92	141.619
-	1343	1397	Male	sample_3527557	DM:control	59210.2	397.003	333.459	281.607	376.413	10257.9	176.829	757.54	4325.23	953.168	603.855	7754.36	382.751	124.946	12646.7	10069.8	63422.9	178255	190.34	1626.08	1121.24	616.496	963.745	1968.02	915.507	162.125	758.517	5591.79	6057.67	963.578	800.569	1410.84	141620	135.28	1667.12	9103.05	933.791	3746.2	6436.93	343.996	537.217	444.246	2116.72	338.23
-	2133	2044	Male	sample_4451735	DM:control	64117.7	254.02	368.117	1574.43	333.921	9431.8	209.381	1166.96	2856.57	1385.14	101.547	10551.7	442.049	207.447	10202.9	7822.75	224870	108968	203.981	48.9778	1784.66	247.141	461.557	2763.54	1140.5	421.853	1112.6	5319.97	966.28	1326.8	502.979	1408.13	130940	120.859	315.37	2260.45	556.447	990.497	6506.55	174.522	546.569	7509.14	5611.75	108.502
-	2133	2027	Male	sample_5973133	DM:control	69023.2	238.098	378.011	416.221	254.393	6502.67	210.113	1079.5	3953.13	1833.03	426.636	7655.72	228.083	178.629	6227.24	4354.83	88131.7	216823	276.476	663.739	1359.35	523.801	783.892	1665.06	650.763	159.273	479.532	3533.72	565.623	483.08	763.391	1396.76	191821	40.1845	209.028	5321.64	1051.42	2443.45	5827.08	246.084	424.678	221.878	2224.09	62.4544
-	725	2026	Male	sample_9975024	DM:control	83268.2	783.42	494.89	541.284	529.002	6817.77	214.197	2423.19	6459.78	8315.4	749.01	15783.9	213.587	213.324	8865.27	5091.33	83042.5	155068	116.526	728.913	1506.55	639.023	1704.64	2038.37	778.688	212.851	560.968	3381.79	881.289	1368.97	3482.25	6306.68	134273	40.0442	227.633	357.886	4296.31	3619.86	4752.13	150.908	709.73	251.827	3223.82	133.834
-	1001	916	Male	sample_2904171	DM:control	51374.9	472.825	264.131	258.428	421.579	12097.9	145.814	1281.34	3716.94	1391.01	345.488	7766.57	110.876	69.2287	9928.87	5581.68	91723.9	129192	107.521	1145.11	1342.01	647.683	585.785	1582.52	882.022	119.573	575.004	2261.17	1577.09	285.845	599.937	1069.01	112196	105.832	425.66	3946.6	3895.06	1227.35	3080.63	298.576	523.898	84.7201	2253.54	53.788
1550	-	1550	Male	sample_8470111	DM:case	58316.8	432.255	326.617	392.159	451.984	8309.86	139.321	854.703	4688.07	1542.45	542.628	7900.6	211.137	154.72	9590.31	6649.85	64067.7	253013	112.065	1087.11	1116.89	948.892	1330.75	2280.06	787.966	147.976	494.916	2987.76	1093.6	1852.08	664.722	1416.23	92593	102.77	4521.69	8283.97	1355.93	4740.76	7935.62	180.314	507.343	445.25	3399.3	74.488
-	1103	1103	Male	sample_4044825	DM:control	54974.3	95.3171	276.993	372.155	504.43	13915.1	116.044	4010.83	14381	1948.95	4849.72	11171.4	441.893	83.7895	11431.1	8700.44	65297.4	77694.4	170.431	251.225	1134.59	662.639	558.332	1799.77	827.118	409.221	505.324	3691.11	8913.14	430.595	572.933	995.803	49416.9	209.974	338.849	3271.18	575.77	2780.68	3555.93	172.993	655.019	371.134	2136.86	59.1191
-	345	2007	Male	sample_1945490	DM:control	100337	305.478	269.423	499.506	443.48	16552.9	189.812	1182.6	4241.23	24677.1	697.308	10478	233.52	174.219	19561.2	7889.63	86467.3	169906	338.516	436.651	1108.94	631.654	868.628	1581.89	977.141	179.851	506.576	3656.34	906.154	677.167	541.317	862.84	120522	160.269	175.527	2222.8	1484.03	2142.14	5199.23	299.975	432.519	173.637	2169.05	86.1426
-	1028	940	Male	sample_6002945	DM:control	55626.8	293.007	621.776	517.481	284.454	8529.98	123.89	2453.52	3404.16	946.927	1801.34	7659.8	163.179	80.39	9086.61	20872.7	27916.1	236280	457.233	2432.75	1056.94	1259.64	96.4443	1761.31	1733.48	60.5823	407.236	7311.69	834.8	366.6	276.563	1159.41	153299	492.46	390.137	9959.78	2006.06	3529.92	3364.32	94.3189	1001.7	6873.71	1764.44	31.1373
-	1001	922	Male	sample_4337449	DM:control	58492.5	449.931	410.803	1665.76	319.915	26826.6	248.776	3268.42	5386.5	1938.92	1033.33	21060.5	137.545	83.7235	10511.3	5747.55	97103.5	103647	166.189	231.158	835.915	583.237	834.08	1465.23	851.889	185.563	564.573	3354.35	1684.48	527.397	356.909	768.12	103243	209.078	465.604	9191.5	1079.27	503.006	3675.12	185.723	423.225	352.18	1779.66	62.7763
-	2179	2193	Male	sample_5813252	DM:control	77767	407.691	378.884	524.412	433.564	13578.5	196.956	1642.8	7035.49	1571.18	6059.42	14112.4	243.458	182.379	11670	3594.35	88294.1	111045	252.816	104.337	1398.27	542.133	789.683	1552.25	937.354	161.113	540.187	3430.68	2892.69	632.324	584.653	1172.94	135106	29.0044	847.832	2119.05	782.959	2457.13	5315.67	250.252	379.36	472.338	2264.78	116.834
2179	-	2162	Male	sample_2740138	DM:case	58949	190.879	362.975	530.698	496.548	21188.2	156.887	2247.56	4621.16	1754.38	2957.45	39335.1	274.731	196.433	15313.3	5506.55	108925	122186	205.043	325.804	1656.45	1210.48	1013.1	2063.7	786.964	145.166	668.341	9438.46	2040.07	715.048	677.857	1456.55	208331	79.7468	121.842	2048.45	12372.6	2131.01	4900.39	127.379	522.519	291.623	2590.64	72.6688
-	2179	2192	Male	sample_3547671	DM:control	122397	172.411	378.144	650.878	459.25	9768.71	262.935	2674.05	9679.12	2047.97	2766.35	6415.8	220.29	145.519	8589.44	3520.95	90318.9	195908	220.9	153.525	1528.5	726.006	918.327	1803.52	502.879	147.91	546.782	4357.3	779.365	614.363	715.176	1253.22	135303	102.818	1090.96	2820.65	7784.78	2892.53	5491.2	230.743	627.457	409.299	3824.65	79.3183
-	1128	1364	Male	sample_4363657	DM:control	25156.4	257.772	225.673	515.964	372.651	15323	167.313	145.93	5945.19	552.541	1437.58	8424.66	641.747	87.3584	10986.5	5085.15	71718.7	189097	237.164	932.834	2262.51	779.497	295.218	3143.93	3518.27	102.65	532.401	2605.63	306.024	655.489	529.657	308.37	106638	71.7082	317.876	16161.8	1247.56	5192.92	14455.2	182.307	5283.8	385.363	1916.74	130.268
-	1001	920	Male	sample_5805972	DM:control	45540.1	283.5	206.813	271.295	248.528	24774.4	139.952	1510.82	3917.32	1422.36	445.62	37473	139.536	55.2749	11112.9	4689.15	101944	90916.9	89.1098	1248.12	1437.69	884.839	527.208	1836.33	887.798	151.397	537.276	5423.41	1686.16	397.054	624.26	717.707	64757.8	120.584	424.88	5809.36	4904.49	1402.56	3288.54	264.571	413.789	409.257	2619.35	34.2138
-	1128	1121	Male	sample_9645175	DM:control	48222	515.021	291.09	508.112	491.847	19898.4	191.241	1788.56	2511.07	1251.04	1814.1	8503.34	135.838	98.3634	12473.6	6417.25	104832	189783	478.027	1666.58	1364.94	1893.57	2003.43	1312.54	611.951	94.8281	688.267	4429.39	1232.8	342.075	650.785	1151.37	130996	123.871	662.484	6879.33	808.871	5379.9	8477.93	270.918	430.768	326.621	2090.08	116.954
-	1208	1221	Male	sample_4150044	DM:control	139168	192.622	967.848	1339.25	170.381	24235.6	196.578	3673.75	9508.3	387.05	533.896	117074	248.357	130.094	11497.8	34720.1	98795.9	86408.5	449.312	424.269	507.65	1752.38	341.626	464.899	320.635	98.0372	926.545	6264.21	785.938	783.353	1017.12	331.846	184622	252.768	369.567	2828.44	4290.55	1266.1	3862.45	46.039	414.85	454.264	2438.46	152.351
-	1028	930	Male	sample_5201841	DM:control	34396.5	2380.91	557.26	798.494	553.839	11947.4	157.353	1218.8	4307.56	1396.28	925.711	4087.48	126.272	116.369	9025.41	5802.7	85327.2	194301	480.44	1393.84	1079.45	490.452	587.826	1659.37	544.949	92.0714	358.81	3702.53	1054.85	293.429	264.261	1010.01	220784	110.885	425.067	7305.59	695.737	2301.83	3238.22	156.99	335.189	6013.63	3073.38	42.9033
-	1550	1466	Male	sample_7985762	DM:control	61137.3	575.561	368.526	938.634	517.54	12575.2	195.881	2667.14	7475.05	3484.82	1077.49	10459	249.321	175.026	9650.32	7692.52	58831.4	131858	431.022	1620.04	1528.52	269.324	1508.89	1381.36	958.612	152.912	561.22	4350.97	1318.76	1807.46	577.081	950.999	126961	107.682	289.625	8600.92	1953.34	1459.44	3730.62	195.682	429.689	167.731	1809.99	101.987
-	550	543	Male	sample_7848656	DM:control	21197.9	4310.7	327.12	2418.33	479.684	9568.63	99.8605	1897.87	3955.36	496.933	361.508	7485.21	94.9013	67.1716	6341.07	10973.8	37517.8	137191	142.364	1782.55	1317.79	410.569	963.323	1401.27	889.283	124.186	816.956	3565.28	2387.57	529.811	381.063	1548.23	113467	325.653	1670.98	6010.55	396.445	5832.5	6784.11	37.7966	539.299	63.1735	3362.75	251.558
-	1028	647	Male	sample_4549811	DM:control	57510.7	346.952	298.431	1325.81	685.331	21410.4	84.6385	1196.19	1823.96	813.233	933.06	71164.5	117.662	142.701	15801.1	6745.09	77028.3	122855	84.2129	883.699	1376.47	1320.08	1007.22	1227.39	791.052	201.844	478.66	5009.94	1627.24	415.192	737.567	932.705	109837	151.121	535.035	4283.77	610.436	4454.62	3147.4	331.344	666.706	1077.87	1977.04	356.209
-	485	492	Male	sample_3482515	DM:control	44960.5	77.5497	139.013	356.756	229.257	7467	123.547	1010.82	2389	519.666	680.495	2570.58	82.3361	81.3624	8187.41	4897.73	65644.9	196220	264.008	577.272	699.641	375.019	162.841	2109.59	1028.02	121.594	246.661	12563.3	1332.72	530.991	165.345	578.733	89275.5	150.942	621.375	4577.37	1128.61	896.848	1816.06	64.1657	511.039	709.571	1502.68	30.9598
-	1103	1092	Male	sample_7771616	DM:control	49792.5	653.112	270.87	418.81	303.996	6887.26	145.157	1300.04	3696.66	1570.24	707.217	6066.86	278.535	108.266	8200.61	4773.79	59386.3	158055	824.948	748.809	1213.91	635.397	651.552	1539.92	731.247	300.959	541.541	5136.6	2723.05	571.816	478.213	1040.99	145057	163.371	398.625	5556.42	750.874	2249.79	3583.61	288.623	478.895	171.827	1843.44	131.13
-	1128	1135	Male	sample_7372244	DM:control	28467.7	512.27	392.452	1888.7	396.292	30414.4	169.381	1267.49	3220.58	3246.71	1420.37	42197.9	551.864	98.3252	20211.7	6878.66	75210.3	180894	269.568	821.327	1151.56	832.036	319.218	1335.11	841.445	172.035	476.845	3188.94	1027.67	539.439	265.191	1043.1	121541	90.83	323.048	5127.78	1758.94	5612.82	6116.96	388.243	318.565	497.096	2367.56	215.22
-	550	838	Male	sample_7148197	DM:control	36091.4	211.256	186.613	343.048	479.806	21802.9	160.724	1914.75	5391.07	1488.12	730.357	12318.9	184.072	74.9097	17229.3	2610.08	68004.1	145566	157.477	508.59	1013.57	594.237	719.936	1391.25	1063.82	127.948	382.696	4563.07	2245.5	321.681	1032.62	1220.01	132081	151.851	824.346	7093.32	908.18	3505.88	2818.5	260.752	456.491	276.486	1824.84	141.537
-	550	554	Male	sample_6406515	DM:control	28423.4	484.907	409.492	1048.25	539.547	23692.1	393.799	1684.76	5183.29	3647.15	1708.25	7322.17	135.706	61.5692	16167.4	11624.6	72344	213097	142.915	1265.03	1413.45	1487.9	1032.08	1179.54	760.582	292.243	839.89	4624.31	749.17	294.112	423.728	119.475	129548	178.702	440.187	3161.52	215.493	6490.19	3052.35	566.203	1268.81	99.9857	3070.5	25.6147
[truncated: 90 more columns]

## Sheet: node list
clean_feature_names	comparison	foldchange	fcdirection	t_statistic	t_statistic_direction	pvalue	qvalue	DEstatus	membership	mean1	mean2	meanchange	mc.notes
x1_5_anhydroglucitol	DM:case / DM:control	-0.805942	Down	-7.76741	Down	1.94768e-10	2.6099e-08	TRUE	1	9.72194	9.59544	-0.126501	DM:case over DM:control
x1_monoolein	DM:case / DM:control	-0.00418743	Down	-0.0220156	Down	0.982499	0.993914	FALSE	2	6.28258	6.27747	-0.00510934	DM:case over DM:control
x1_monopalmitin	DM:case / DM:control	0.010254	Up	0.146615	Up	0.883853	0.983499	FALSE	2	5.54671	5.34063	-0.206086	DM:case over DM:control
x1_monostearin	DM:case / DM:control	-0.0827575	Down	-0.843238	Down	0.40195	0.708177	FALSE	2	4.60443	4.57158	-0.0328417	DM:case over DM:control
x2_deoxytetronic_acid	DM:case / DM:control	0.119682	Up	1.28957	Up	0.20231	0.551308	FALSE	3	5.76539	5.90383	0.138438	DM:case over DM:control
x2_hydroxybutanoic_acid	DM:case / DM:control	0.362327	Up	4.26105	Up	6.26928e-05	0.00210021	TRUE	4	7.92024	8.80641	0.886164	DM:case over DM:control
x2_hydroxyglutaric_acid	DM:case / DM:control	-0.0517783	Down	-0.835642	Down	0.40574	0.708177	FALSE	5	5.02592	4.9762	-0.0497197	DM:case over DM:control
x2_hydroxyvaleric_acid	DM:case / DM:control	0.111058	Up	1.25711	Up	0.213171	0.551308	FALSE	independent	7.34782	7.45888	0.111058	DM:case over DM:control
x2_ketoisocaproic_acid	DM:case / DM:control	0.0884208	Up	0.965281	Up	0.338141	0.676281	FALSE	6	8.13082	7.04567	-1.08515	DM:case over DM:control
x2_ketoisovaleric_acid	DM:case / DM:control	0.136817	Up	1.54528	Up	0.126897	0.485835	FALSE	7	7.23895	7.46353	0.224581	DM:case over DM:control
x3_aminoisobutyric_acid	DM:case / DM:control	-0.324798	Down	-2.73241	Down	0.00810956	0.108668	FALSE	2	6.91522	6.54771	-0.367512	DM:case over DM:control
x3_hydroxybutyric_acid	DM:case / DM:control	0.5792	Up	3.92907	Up	0.000228071	0.00611229	TRUE	4	5.37354	7.16912	1.79559	DM:case over DM:control
x5_methoxytryptamine	DM:case / DM:control	0.0187787	Up	0.2387	Up	0.811958	0.937952	FALSE	8	5.0413	5.06005	0.0187572	DM:case over DM:control
n_acetylmannosamine	DM:case / DM:control	0.196895	Up	2.39806	Up	0.019019	0.169903	FALSE	3	4.78377	4.65965	-0.124123	DM:case over DM:control
n_methylalanine	DM:case / DM:control	0.255211	Up	4.88522	Up	5.92287e-06	0.000264555	TRUE	4	5.22548	5.96982	0.744344	DM:case over DM:control
aconitic_acid	DM:case / DM:control	0.16888	Up	1.27664	Up	0.207024	0.551308	FALSE	5	8.84625	9.01686	0.17061	DM:case over DM:control
adipic_acid	DM:case / DM:control	0.0658056	Up	1.21465	Up	0.228781	0.551308	FALSE	5	10.346	10.3663	0.0203037	DM:case over DM:control
alanine	DM:case / DM:control	-0.0345366	Down	-0.64691	Down	0.519915	0.8101	FALSE	4	13.9025	15.4706	1.56819	DM:case over DM:control
alpha_ketoglutarate	DM:case / DM:control	-0.0456752	Down	-0.452221	Down	0.652454	0.874289	FALSE	7	3.53737	5.2498	1.71243	DM:case over DM:control
aminomalonate	DM:case / DM:control	-0.297394	Down	-2.63144	Down	0.0104552	0.116749	FALSE	8	6.56319	6.29947	-0.263715	DM:case over DM:control
arachidic_acid	DM:case / DM:control	0.11104	Up	2.07042	Up	0.0412386	0.285218	FALSE	9	5.80408	5.46179	-0.34229	DM:case over DM:control
arachidonic_acid	DM:case / DM:control	0.19094	Up	1.92091	Up	0.0591489	0.344606	FALSE	4	5.36247	5.40233	0.0398591	DM:case over DM:control
ascorbic_acid	DM:case / DM:control	0.409979	Up	3.43862	Up	0.00105061	0.0234637	TRUE	7	6.36682	5.94683	-0.419992	DM:case over DM:control
asparagine	DM:case / DM:control	-0.0677569	Down	-1.1173	Down	0.267343	0.61258	FALSE	5	5.66934	4.22055	-1.44879	DM:case over DM:control
aspartic_acid	DM:case / DM:control	0.0146015	Up	0.187059	Up	0.852214	0.959636	FALSE	2	6.21697	6.16787	-0.0491061	DM:case over DM:control
azelaic_acid	DM:case / DM:control	0.208603	Up	1.85506	Up	0.0684538	0.3822	FALSE	6	4.60945	5.42962	0.82017	DM:case over DM:control
behenic_acid	DM:case / DM:control	0.0137754	Up	0.260627	Up	0.795141	0.937952	FALSE	2	4.29884	3.10151	-1.19733	DM:case over DM:control
benzoic_acid	DM:case / DM:control	0.10423	Up	1.38468	Up	0.169435	0.551308	FALSE	9	8.29277	8.3082	0.0154311	DM:case over DM:control
benzylalcohol	DM:case / DM:control	-0.0723529	Down	-0.68968	Down	0.492649	0.8003	FALSE	10	6.99569	7.12351	0.127819	DM:case over DM:control
beta_alanine	DM:case / DM:control	0.0246321	Up	0.308502	Up	0.758554	0.937952	FALSE	12	6.30756	6.32523	0.0176707	DM:case over DM:control
capric_acid	DM:case / DM:control	-0.0422212	Down	-0.649654	Down	0.517924	0.8101	FALSE	6	4.80897	5.31757	0.508594	DM:case over DM:control
caprylic_acid	DM:case / DM:control	-0.0243839	Down	-0.318176	Down	0.75131	0.937952	FALSE	6	4.99284	6.51862	1.52578	DM:case over DM:control
cholesterol	DM:case / DM:control	0.04974	Up	0.937832	Up	0.351034	0.691743	FALSE	1	10.0693	10.6389	0.569555	DM:case over DM:control
citramalic_acid	DM:case / DM:control	-0.0298278	Down	-0.255157	Down	0.799406	0.937952	FALSE	10	5.09389	4.75039	-0.343499	DM:case over DM:control
conduritol_beta_epoxide	DM:case / DM:control	0.196801	Up	1.32703	Up	0.189368	0.551308	FALSE	6	6.14098	6.41416	0.273185	DM:case over DM:control
creatinine	DM:case / DM:control	-0.119757	Down	-1.27883	Down	0.205483	0.551308	FALSE	8	7.88526	7.90915	0.023887	DM:case over DM:control
cysteine	DM:case / DM:control	0.106369	Up	0.834849	Up	0.406937	0.708177	FALSE	7	7.20094	7.18225	-0.0186843	DM:case over DM:control
cystine	DM:case / DM:control	-0.117539	Down	-1.11154	Down	0.270703	0.61258	FALSE	3	7.57043	7.60748	0.0370449	DM:case over DM:control
dehydroascorbic_acid	DM:case / DM:control	-0.0814527	Down	-1.07963	Down	0.283433	0.61258	FALSE	6	8.42796	7.95961	-0.46835	DM:case over DM:control
deoxypentitol	DM:case / DM:control	0.104734	Up	1.23494	Up	0.220885	0.551308	FALSE	3	4.40217	6.03006	1.6279	DM:case over DM:control
diglycerol	DM:case / DM:control	-0.128955	Down	-1.69297	Down	0.0947656	0.423286	FALSE	3	6.24706	4.72206	-1.525	DM:case over DM:control
epsilon_caprolactam	DM:case / DM:control	0.0502187	Up	0.470971	Up	0.639069	0.871222	FALSE	5	5.79118	5.17089	-0.620294	DM:case over DM:control
erythritol	DM:case / DM:control	0.0158019	Up	0.296743	Up	0.767589	0.937952	FALSE	5	6.7662	7.40025	0.634053	DM:case over DM:control
erythronic_acid_lactone	DM:case / DM:control	-0.132125	Down	-1.78066	Down	0.078909	0.40058	FALSE	5	3.84338	4.25211	0.408733	DM:case over DM:control
ethanolamine	DM:case / DM:control	0.113916	Up	0.985082	Up	0.327401	0.664724	FALSE	13	9.40309	9.48934	0.0862536	DM:case over DM:control
fructose	DM:case / DM:control	-0.194407	Down	-1.21367	Down	0.229346	0.551308	FALSE	6	6.87697	8.72055	1.84358	DM:case over DM:control
fucose	DM:case / DM:control	0.116459	Up	1.72689	Up	0.089254	0.412415	FALSE	1	3.45862	5.21954	1.76092	DM:case over DM:control
fumaric_acid	DM:case / DM:control	0.00397121	Up	0.0614297	Up	0.951165	0.993914	FALSE	7	3.41828	6.84014	3.42187	DM:case over DM:control
galactonic_acid	DM:case / DM:control	0.0805793	Up	1.05163	Up	0.29677	0.631225	FALSE	6	4.14494	5.3233	1.17837	DM:case over DM:control
gamma_aminobutyric_acid	DM:case / DM:control	-0.0027057	Down	-0.0207003	Down	0.983535	0.993914	FALSE	6	6.90911	6.86697	-0.0421398	DM:case over DM:control
gluconic_acid	DM:case / DM:control	0.384792	Up	2.93401	Up	0.0047455	0.0794872	FALSE	5	4.10805	3.78673	-0.321319	DM:case over DM:control
glucose	DM:case / DM:control	0.471414	Up	6.65358	Up	1.49249e-09	9.99969e-08	TRUE	7	13.7943	12.3337	-1.46052	DM:case over DM:control
glutamic_acid	DM:case / DM:control	-0.0844905	Down	-1.25732	Down	0.212945	0.551308	FALSE	7	6.02051	7.05066	1.03014	DM:case over DM:control
glutamine	DM:case / DM:control	-0.0803279	Down	-1.48664	Down	0.14227	0.52602	FALSE	5	10.8188	10.9067	0.0878758	DM:case over DM:control
glutaric_acid	DM:case / DM:control	0.119261	Up	1.75457	Up	0.0837033	0.40058	FALSE	12	4.34105	4.41619	0.075137	DM:case over DM:control
glyceric_acid	DM:case / DM:control	-0.185647	Down	-1.09085	Down	0.280454	0.61258	FALSE	2	9.8685	7.42105	-2.44745	DM:case over DM:control
glycerol	DM:case / DM:control	0.173419	Up	2.69055	Up	0.00894294	0.108941	FALSE	4	7.6707	7.02169	-0.649009	DM:case over DM:control
glycerol_3_galactoside	DM:case / DM:control	-0.0732764	Down	-0.61244	Down	0.542498	0.816794	FALSE	4	5.16293	4.87453	-0.288401	DM:case over DM:control
glycerol_alpha_phosphate	DM:case / DM:control	-0.113373	Down	-1.37572	Down	0.173536	0.551308	FALSE	1	5.20521	3.86296	-1.34225	DM:case over DM:control
glycine	DM:case / DM:control	-0.107114	Down	-1.57515	Down	0.119977	0.472984	FALSE	3	8.91198	5.53947	-3.37252	DM:case over DM:control
glycolic_acid	DM:case / DM:control	0.0767881	Up	0.817405	Up	0.416518	0.715557	FALSE	5	7.1272	6.20204	-0.925157	DM:case over DM:control
heptadecanoic_acid	DM:case / DM:control	0.108765	Up	2.01987	Up	0.0476972	0.304353	FALSE	9	2.57493	2.47594	-0.0989956	DM:case over DM:control
hexitol	DM:case / DM:control	-0.00491711	Down	-0.0402719	Down	0.968021	0.993914	FALSE	10	6.01211	6.73219	0.720075	DM:case over DM:control
hippuric_acid	DM:case / DM:control	0.00972096	Up	0.136945	Up	0.891419	0.983499	FALSE	6	3.01235	3.94551	0.933165	DM:case over DM:control
histidine	DM:case / DM:control	-0.0201782	Down	-0.420496	Down	0.675503	0.896212	FALSE	3	7.2043	8.11719	0.912893	DM:case over DM:control
hydroxylamine	DM:case / DM:control	0.0987794	Up	1.24837	Up	0.216056	0.551308	FALSE	8	12.0445	9.07677	-2.96777	DM:case over DM:control
indole_3_acetate	DM:case / DM:control	-0.04292	Down	-0.868992	Down	0.387674	0.708177	FALSE	1	5.16694	6.16901	1.00207	DM:case over DM:control
indole_3_lactate	DM:case / DM:control	0.00124682	Up	0.0187259	Up	0.985105	0.993914	FALSE	2	5.52554	4.42894	-1.09659	DM:case over DM:control
indoxyl_sulfate	DM:case / DM:control	-0.197825	Down	-2.20248	Down	0.0309339	0.243832	FALSE	10	1.91524	4.65903	2.74378	DM:case over DM:control
inosine	DM:case / DM:control	0.155072	Up	1.46213	Up	0.14859	0.52602	FALSE	8	2.97018	5.08744	2.11727	DM:case over DM:control
isoleucine	DM:case / DM:control	-0.00963691	Down	-0.22642	Down	0.821493	0.940855	FALSE	11	7.00074	8.93457	1.93382	DM:case over DM:control
isothreonic_acid	DM:case / DM:control	-0.0221926	Down	-0.569615	Down	0.570855	0.831462	FALSE	1	2.49603	4.29979	1.80376	DM:case over DM:control
itaconic_acid	DM:case / DM:control	0.0158845	Up	0.199566	Up	0.842308	0.956519	FALSE	independent	7.79964	7.81552	0.0158845	DM:case over DM:control
lactamide	DM:case / DM:control	-0.116814	Down	-0.895499	Down	0.373713	0.708177	FALSE	6	9.87991	9.63779	-0.242119	DM:case over DM:control
lactic_acid	DM:case / DM:control	-0.0958426	Down	-1.08876	Down	0.279511	0.61258	FALSE	7	9.99421	11.1232	1.12894	DM:case over DM:control
lactose	DM:case / DM:control	0.0365722	Up	0.553876	Up	0.58142	0.837745	FALSE	6	2.87073	3.89884	1.02811	DM:case over DM:control
lactulose	DM:case / DM:control	0.0523463	Up	0.889618	Up	0.376347	0.708177	FALSE	6	0.700506	2.02041	1.31991	DM:case over DM:control
lauric_acid	DM:case / DM:control	0.00121747	Up	0.0169873	Up	0.986496	0.993914	FALSE	6	2.00095	0.952421	-1.04853	DM:case over DM:control
leucine	DM:case / DM:control	0.0120886	Up	0.274975	Up	0.784154	0.937952	FALSE	11	3.42334	5.55097	2.12763	DM:case over DM:control
levoglucosan	DM:case / DM:control	-0.2232	Down	-1.63075	Down	0.107206	0.463408	FALSE	10	5.1912	4.56942	-0.621785	DM:case over DM:control
linoleic_acid	DM:case / DM:control	0.32114	Up	2.80545	Up	0.00671745	0.100015	FALSE	4	-1.06645	1.01231	2.07876	DM:case over DM:control
lysine	DM:case / DM:control	-0.0241767	Down	-0.503788	Down	0.616155	0.854036	FALSE	3	6.07771	8.45331	2.3756	DM:case over DM:control
lyxitol	DM:case / DM:control	-0.137414	Down	-1.9627	Down	0.0547148	0.333263	FALSE	5	4.07733	7.08348	3.00615	DM:case over DM:control
maleimide	DM:case / DM:control	0.000342394	Up	0.00546238	Up	0.995658	0.995658	FALSE	8	5.78051	3.60527	-2.17524	DM:case over DM:control
malic_acid	DM:case / DM:control	-0.0410005	Down	-0.675576	Down	0.501681	0.8003	FALSE	7	9.89591	5.52869	-4.36722	DM:case over DM:control
maltose	DM:case / DM:control	0.0775611	Up	0.752472	Up	0.454556	0.751982	FALSE	10	6.04884	5.89403	-0.154811	DM:case over DM:control
methanolphosphate	DM:case / DM:control	0.0205878	Up	0.246625	Up	0.805887	0.937952	FALSE	8	7.04285	6.52905	-0.513802	DM:case over DM:control
methionine	DM:case / DM:control	-0.0713433	Down	-0.851463	Down	0.39701	0.708177	FALSE	2	8.24491	8.61432	0.369412	DM:case over DM:control
methionine_sulfoxide	DM:case / DM:control	-0.00318838	Down	-0.0240256	Down	0.980911	0.993914	FALSE	2	5.10134	6.97232	1.87098	DM:case over DM:control
myo_inositol	DM:case / DM:control	0.0162661	Up	0.338506	Up	0.736113	0.937952	FALSE	1	5.96838	6.96749	0.999109	DM:case over DM:control
nornicotine	DM:case / DM:control	0.0125378	Up	0.108938	Up	0.913603	0.987281	FALSE	6	4.15778	3.60379	-0.553989	DM:case over DM:control
octadecanol	DM:case / DM:control	-0.00572247	Down	-0.0675186	Down	0.946339	0.993914	FALSE	10	5.72354	5.24856	-0.474985	DM:case over DM:control
oleic_acid	DM:case / DM:control	0.434633	Up	3.15856	Up	0.00241198	0.0461722	TRUE	4	0.927755	1.07896	0.151206	DM:case over DM:control
ornithine	DM:case / DM:control	-0.181536	Down	-1.57806	Down	0.120011	0.472984	FALSE	3	6.42362	2.88363	-3.53999	DM:case over DM:control
oxoproline	DM:case / DM:control	0.0621138	Up	0.802118	Up	0.425602	0.721906	FALSE	5	13.4489	12.497	-0.951894	DM:case over DM:control
palmitic_acid	DM:case / DM:control	0.111096	Up	2.08374	Up	0.0413428	0.285218	FALSE	9	3.36179	5.73467	2.37288	DM:case over DM:control
palmitoleic_acid	DM:case / DM:control	0.349064	Up	2.52652	Up	0.0139068	0.143347	FALSE	4	5.23072	2.02775	-3.20297	DM:case over DM:control
pelargonic_acid	DM:case / DM:control	0.0371149	Up	0.595914	Up	0.553099	0.823503	FALSE	12	8.2699	8.18402	-0.0858779	DM:case over DM:control
phenylalanine	DM:case / DM:control	-0.0986949	Down	-2.22116	Down	0.0299234	0.243832	FALSE	4	5.73519	9.56606	3.83087	DM:case over DM:control
phenylethylamine	DM:case / DM:control	0.0461704	Up	0.360009	Up	0.720018	0.927716	FALSE	6	5.00065	6.27049	1.26984	DM:case over DM:control
phosphate	DM:case / DM:control	0.00664377	Up	0.131879	Up	0.895425	0.983499	FALSE	13	10.1476	9.42914	-0.71845	DM:case over DM:control
phosphoethanolamine	DM:case / DM:control	0.0752367	Up	0.883584	Up	0.380057	0.708177	FALSE	5	4.25009	3.15413	-1.09596	DM:case over DM:control
pipecolinic_acid	DM:case / DM:control	0.112849	Up	1.22821	Up	0.223814	0.551308	FALSE	11	5.75691	5.99262	0.235713	DM:case over DM:control
piperidone	DM:case / DM:control	0.209955	Up	1.45919	Up	0.14917	0.52602	FALSE	12	4.62859	5.29966	0.671071	DM:case over DM:control
proline	DM:case / DM:control	-0.157978	Down	-2.47577	Down	0.0160531	0.153651	FALSE	11	9.40047	13.0478	3.64732	DM:case over DM:control
pseudo_uridine	DM:case / DM:control	-0.0197903	Down	-0.540955	Down	0.590279	0.841461	FALSE	1	0.179549	3.38235	3.2028	DM:case over DM:control
pyruvic_acid	DM:case / DM:control	-0.0731086	Down	-0.500601	Down	0.61822	0.854036	FALSE	6	7.2907	7.63727	0.346569	DM:case over DM:control
ribitol	DM:case / DM:control	0.199652	Up	1.27524	Up	0.206442	0.551308	FALSE	1	5.9245	5.89308	-0.0314203	DM:case over DM:control
ribonic_acid	DM:case / DM:control	0.0724775	Up	1.2281	Up	0.223599	0.551308	FALSE	5	2.50752	2.19485	-0.312668	DM:case over DM:control
ribose	DM:case / DM:control	0.0305245	Up	0.464474	Up	0.643664	0.871222	FALSE	8	4.37927	4.19793	-0.181343	DM:case over DM:control
salicylaldehyde	DM:case / DM:control	-0.10902	Down	-0.994812	Down	0.323604	0.664724	FALSE	6	6.43331	5.95882	-0.474489	DM:case over DM:control
salicylic_acid	DM:case / DM:control	-0.0608539	Down	-0.869678	Down	0.38688	0.708177	FALSE	10	4.5666	4.50828	-0.0583199	DM:case over DM:control
serine	DM:case / DM:control	-0.0134102	Down	-0.244037	Down	0.80812	0.937952	FALSE	3	6.09588	2.18786	-3.90802	DM:case over DM:control
stearic_acid	DM:case / DM:control	0.0467654	Up	0.620503	Up	0.537077	0.816794	FALSE	9	4.06219	4.72522	0.663027	DM:case over DM:control
succinic_acid	DM:case / DM:control	-0.0612093	Down	-0.753953	Down	0.454013	0.751982	FALSE	1	6.14004	6.14721	0.00717424	DM:case over DM:control
sucrose	DM:case / DM:control	0.0677436	Up	0.675505	Up	0.501433	0.8003	FALSE	2	5.48458	5.34761	-0.136971	DM:case over DM:control
tagatose	DM:case / DM:control	-0.483087	Down	-2.07455	Down	0.0425698	0.285218	FALSE	6	4.60301	8.81167	4.20866	DM:case over DM:control
taurine	DM:case / DM:control	-0.1112	Down	-1.20899	Down	0.230397	0.551308	FALSE	6	4.18829	8.94547	4.75717	DM:case over DM:control
threitol	DM:case / DM:control	-0.175779	Down	-1.4333	Down	0.156778	0.538673	FALSE	4	3.75427	3.69723	-0.0570336	DM:case over DM:control
threonic_acid	DM:case / DM:control	-0.230052	Down	-1.76554	Down	0.0824229	0.40058	FALSE	1	4.62298	4.20587	-0.417111	DM:case over DM:control
threonine	DM:case / DM:control	-0.0989551	Down	-1.80435	Down	0.0761997	0.40058	FALSE	3	2.56792	2.34603	-0.221888	DM:case over DM:control
tocopherol_alpha	DM:case / DM:control	0.0675048	Up	1.33292	Up	0.186991	0.551308	FALSE	1	2.07331	2.88177	0.808459	DM:case over DM:control
tocopherol_gamma	DM:case / DM:control	0.0281943	Up	0.250606	Up	0.802888	0.937952	FALSE	10	5.13797	3.65877	-1.47921	DM:case over DM:control
trans_4_hydroxyproline	DM:case / DM:control	-0.0224717	Down	-0.367445	Down	0.714522	0.927716	FALSE	5	5.42948	4.25322	-1.17625	DM:case over DM:control
tryptophan	DM:case / DM:control	-0.0653603	Down	-1.09528	Down	0.277886	0.61258	FALSE	11	3.75228	9.26788	5.51561	DM:case over DM:control
tyrosine	DM:case / DM:control	0.00434537	Up	0.0764896	Up	0.939261	0.993914	FALSE	11	2.29031	7.14191	4.85161	DM:case over DM:control
uracil	DM:case / DM:control	0.0856379	Up	1.03649	Up	0.303765	0.636009	FALSE	10	4.06107	3.65255	-0.408522	DM:case over DM:control
urea	DM:case / DM:control	-0.0316858	Down	-0.279525	Down	0.78065	0.937952	FALSE	11	6.84961	6.0771	-0.772507	DM:case over DM:control
uric_acid	DM:case / DM:control	-0.137437	Down	-1.58734	Down	0.117617	0.472984	FALSE	11	7.68817	6.7763	-0.911868	DM:case over DM:control
uridine	DM:case / DM:control	0.0331826	Up	0.382649	Up	0.70321	0.923825	FALSE	11	4.81571	4.74396	-0.0717583	DM:case over DM:control
valine	DM:case / DM:control	0.018139	Up	0.502425	Up	0.616959	0.854036	FALSE	7	2.60103	4.27962	1.67859	DM:case over DM:control
xanthine	DM:case / DM:control	0.0508225	Up	0.615115	Up	0.540737	0.816794	FALSE	8	5.32747	8.68448	3.35701	DM:case over DM:control
xylitol	DM:case / DM:control	0.04813	Up	0.57495	Up	0.5671	0.831462	FALSE	10	4.18144	4.59387	0.412432	DM:case over DM:control
xylose	DM:case / DM:control	-0.0186134	Down	-0.119064	Down	0.905567	0.986553	FALSE	6	3.56134	4.27871	0.717369	DM:case over DM:control

## Sheet: edge list
Metabolite.A	Metabolite.B	pcor.0	pcor.1	edge
x1_5_anhydroglucitol	deoxypentitol	0	-0.093295	DM:case
x1_5_anhydroglucitol	fucose	0.153239	0	DM:control
x1_5_anhydroglucitol	hippuric_acid	0.241577	0.180673	Both
x1_5_anhydroglucitol	lactic_acid	0	-0.0584437	DM:case
x1_5_anhydroglucitol	pseudo_uridine	0.2893	0.160509	Both
x1_monoolein	sucrose	0	0.0151666	DM:case
x1_monopalmitin	x1_monostearin	0.31885	0.303455	Both
x1_monopalmitin	pseudo_uridine	0	0.0928751	DM:case
x1_monopalmitin	sucrose	0	0.0638883	DM:case
x1_monostearin	methionine	0	-0.093881	DM:case
x2_deoxytetronic_acid	deoxypentitol	0	0.0823717	DM:case
x2_deoxytetronic_acid	lactulose	0.0618336	0.143794	Both
x2_hydroxybutanoic_acid	x2_ketoisocaproic_acid	0.0136433	0.134687	Both
x2_hydroxybutanoic_acid	x3_hydroxybutyric_acid	0.249461	0.087597	Both
x2_hydroxybutanoic_acid	n_methylalanine	0.414923	0.361304	Both
x2_hydroxybutanoic_acid	alanine	-0.0525532	0	DM:control
x2_hydroxybutanoic_acid	arachidonic_acid	0.0414596	0.055563	Both
x2_hydroxybutanoic_acid	heptadecanoic_acid	0.0884637	0.160891	Both
x2_hydroxybutanoic_acid	oleic_acid	0.00336162	0	DM:control
x2_hydroxybutanoic_acid	palmitoleic_acid	0.140395	0	DM:control
x2_hydroxybutanoic_acid	threonine	-0.0290042	0	DM:control
x2_hydroxyglutaric_acid	adipic_acid	0.134264	0	DM:control
x2_hydroxyglutaric_acid	epsilon_caprolactam	0	0.132516	DM:case
x2_hydroxyglutaric_acid	erythritol	0	0.0129116	DM:case
x2_hydroxyglutaric_acid	ribose	0	0.0108632	DM:case
x2_ketoisocaproic_acid	alpha_ketoglutarate	0.126079	0	DM:control
x2_ketoisocaproic_acid	caprylic_acid	0	-0.109344	DM:case
x2_ketoisovaleric_acid	alpha_ketoglutarate	0.0854472	0	DM:control
x2_ketoisovaleric_acid	ascorbic_acid	0	0.0979548	DM:case
x3_aminoisobutyric_acid	behenic_acid	0	0.0771659	DM:case
x3_aminoisobutyric_acid	glyceric_acid	0	-0.0572492	DM:case
x3_hydroxybutyric_acid	alanine	-0.151782	-0.292481	Both
x3_hydroxybutyric_acid	glycerol	0.183479	0.12159	Both
x3_hydroxybutyric_acid	linoleic_acid	0.225986	0.221423	Both
x3_hydroxybutyric_acid	palmitoleic_acid	0	0.124168	DM:case
x3_hydroxybutyric_acid	phenylalanine	-0.0101504	-0.204496	Both
x3_hydroxybutyric_acid	xylose	0	-0.034024	DM:case
x5_methoxytryptamine	inosine	0.217551	0.16334	Both
x5_methoxytryptamine	methanolphosphate	-0.0486225	-0.0715684	Both
x5_methoxytryptamine	ribose	0	0.182299	DM:case
n_acetylmannosamine	deoxypentitol	0	-0.0305285	DM:case
n_acetylmannosamine	diglycerol	0	0.067292	DM:case
n_acetylmannosamine	glucose	0	0.162884	DM:case
n_acetylmannosamine	hippuric_acid	0	0.0253953	DM:case
n_acetylmannosamine	nornicotine	0	0.219114	DM:case
n_methylalanine	valine	0.0972186	0	DM:control
aconitic_acid	glycolic_acid	0	0.016444	DM:case
aconitic_acid	lyxitol	0	-0.0251437	DM:case
aconitic_acid	methionine	0	0.00853384	DM:case
adipic_acid	alanine	0	-0.0746774	DM:case
adipic_acid	asparagine	0.140456	0.254649	Both
adipic_acid	glutamine	-0.042861	-0.157931	Both
adipic_acid	hydroxylamine	0.0281969	0.0998321	Both
alanine	glycine	0	0.166568	DM:case
alanine	isoleucine	-0.0377467	0	DM:control
alanine	oleic_acid	-0.00902773	0	DM:control
alanine	threitol	0	0.0459582	DM:case
alanine	threonine	0.0273651	0	DM:control
alpha_ketoglutarate	fumaric_acid	0.171083	0	DM:control
alpha_ketoglutarate	glucose	-0.0509486	0	DM:control
alpha_ketoglutarate	malic_acid	0.00353763	0	DM:control
alpha_ketoglutarate	proline	0	-0.0335263	DM:case
aminomalonate	creatinine	0.00707287	0	DM:control
aminomalonate	diglycerol	0	0.127892	DM:case
aminomalonate	hydroxylamine	-0.225245	-0.0613115	Both
aminomalonate	lyxitol	0	0.0483509	DM:case
aminomalonate	malic_acid	0	-0.101332	DM:case
aminomalonate	methanolphosphate	0	0.0204446	DM:case
aminomalonate	octadecanol	0	0.0175548	DM:case
aminomalonate	pyruvic_acid	0	-0.052708	DM:case
arachidic_acid	behenic_acid	0.287043	0.226184	Both
arachidic_acid	stearic_acid	0.300102	0.419647	Both
arachidonic_acid	glutamine	0	0.109541	DM:case
arachidonic_acid	linoleic_acid	0.0930317	0.125077	Both
arachidonic_acid	tocopherol_alpha	0.028595	0.179222	Both
ascorbic_acid	glucose	0.181451	0.139348	Both
ascorbic_acid	methionine	0.0158821	0.0662895	Both
asparagine	glycolic_acid	0	0.119069	DM:case
aspartic_acid	behenic_acid	0	0.164203	DM:case
aspartic_acid	glutamic_acid	0.402628	0.0181741	Both
aspartic_acid	oxoproline	0.0748945	0	DM:control
azelaic_acid	hippuric_acid	0.0895125	0	DM:control
azelaic_acid	indole_3_lactate	0.0717513	0	DM:control
azelaic_acid	lactamide	-0.0843684	0	DM:control
azelaic_acid	pyruvic_acid	0.213026	0.182406	Both
azelaic_acid	salicylaldehyde	0	-0.0337705	DM:case
azelaic_acid	tagatose	0	-0.115648	DM:case
behenic_acid	lysine	0	-0.0578253	DM:case
benzoic_acid	stearic_acid	0	0.00559136	DM:case
benzoic_acid	tryptophan	0	-0.0873396	DM:case
benzylalcohol	citramalic_acid	0	0.0525789	DM:case
benzylalcohol	glucose	0	-0.105556	DM:case
benzylalcohol	glutaric_acid	0	0.00951884	DM:case
benzylalcohol	hexitol	0	-0.0206531	DM:case
benzylalcohol	indoxyl_sulfate	0.221669	0	DM:control
benzylalcohol	ribose	0	0.0187481	DM:case
benzylalcohol	uracil	0.051987	0.131958	Both
beta_alanine	isoleucine	0.0283285	0	DM:control
beta_alanine	pelargonic_acid	0	-0.0105927	DM:case
capric_acid	caprylic_acid	0.289324	0.16241	Both
capric_acid	lauric_acid	0.389284	0.321265	Both
caprylic_acid	erythronic_acid_lactone	0.105901	0.0188722	Both
caprylic_acid	galactonic_acid	0.0584755	0	DM:control
caprylic_acid	hippuric_acid	0	0.027379	DM:case
caprylic_acid	nornicotine	0	-0.0607685	DM:case
caprylic_acid	palmitic_acid	0	0.067446	DM:case
cholesterol	maleimide	0	0.163299	DM:case
cholesterol	tocopherol_alpha	0.462915	0.290398	Both
citramalic_acid	dehydroascorbic_acid	-0.113259	-0.017011	Both
citramalic_acid	hexitol	0	-0.0145903	DM:case
citramalic_acid	levoglucosan	0	0.0942645	DM:case
citramalic_acid	maltose	0	-0.0267993	DM:case
citramalic_acid	pyruvic_acid	0.0390325	0	DM:control
conduritol_beta_epoxide	gamma_aminobutyric_acid	0.0539969	0	DM:control
conduritol_beta_epoxide	glycerol_3_galactoside	0	0.138787	DM:case
conduritol_beta_epoxide	lactamide	0.0163114	0.0933163	Both
creatinine	fumaric_acid	0	-0.110106	DM:case
creatinine	hippuric_acid	0	-0.00216481	DM:case
creatinine	hydroxylamine	-0.280347	-0.105949	Both
creatinine	xanthine	-0.0274142	-0.345869	Both
cysteine	glucose	0	0.0672119	DM:case
cysteine	lactulose	0	0.0120067	DM:case
cystine	glyceric_acid	-0.295617	0	DM:control
cystine	glycine	0.0654154	0.0901145	Both
cystine	methionine	0	0.0215542	DM:case
cystine	threonic_acid	0.033011	0.191914	Both
cystine	tryptophan	0.157706	0	DM:control
dehydroascorbic_acid	fructose	0.132937	0.00351547	Both
dehydroascorbic_acid	lactulose	0.0781625	0.0388418	Both
dehydroascorbic_acid	pyruvic_acid	0	-0.0536914	DM:case
dehydroascorbic_acid	threonine	0	0.098455	DM:case
deoxypentitol	glutamic_acid	0.294865	0.0800445	Both
deoxypentitol	ornithine	0	0.0581559	DM:case
diglycerol	glycerol_alpha_phosphate	0.0206258	0.177561	Both
diglycerol	threonine	0	0.0630099	DM:case
epsilon_caprolactam	oxoproline	0	0.0422651	DM:case
epsilon_caprolactam	trans_4_hydroxyproline	0	0.00625854	DM:case
erythritol	isothreonic_acid	0.15402	0.156415	Both
erythritol	lyxitol	0.394193	0	DM:control
erythritol	phosphoethanolamine	0	0.167329	DM:case
erythronic_acid_lactone	phosphoethanolamine	0.0778618	0.0538976	Both
ethanolamine	phosphate	0	0.0761892	DM:case
fructose	leucine	-0.0433622	0	DM:control
fructose	tagatose	0.421231	0.0401223	Both
fructose	xylose	0.0887948	0.125934	Both
fucose	isothreonic_acid	0	0.0350039	DM:case
fucose	myo_inositol	0.0411755	0	DM:control
fumaric_acid	glucose	-0.142177	0	DM:control
fumaric_acid	glutamic_acid	0.167445	0.159483	Both
fumaric_acid	lactic_acid	0.249084	0.206664	Both
fumaric_acid	malic_acid	0.322634	0.22411	Both
galactonic_acid	gluconic_acid	0.138291	0.209999	Both
galactonic_acid	lactulose	0.216501	0	DM:control
gamma_aminobutyric_acid	lauric_acid	0	-0.0380506	DM:case
gamma_aminobutyric_acid	nornicotine	0.106408	0.0709558	Both
gamma_aminobutyric_acid	serine	0	0.197072	DM:case
gluconic_acid	glutamine	0.0472572	0	DM:control
gluconic_acid	oxoproline	-0.267326	-0.363388	Both
gluconic_acid	ribonic_acid	0.0181115	0.0326179	Both
glucose	glutamic_acid	-0.158743	0	DM:control
glucose	maleimide	0	0.00759708	DM:case
glucose	malic_acid	-0.347425	0	DM:control
glucose	threonic_acid	0.116569	0	DM:control
glucose	xanthine	0	-0.0551023	DM:case
glutamic_acid	glycerol	-0.20029	-0.0411386	Both
glutamic_acid	lactic_acid	0.0456017	0	DM:control
glutamic_acid	tagatose	0	-0.104543	DM:case
glutamic_acid	valine	-0.0428057	0	DM:control
glutamine	histidine	0.1421	0.0369708	Both
glutamine	oxoproline	-0.185062	0	DM:control
glutamine	ribonic_acid	0.0687025	0.198475	Both
glutamine	threonic_acid	0	0.224118	DM:case
glutamine	trans_4_hydroxyproline	0.0536054	0	DM:control
glutamine	xanthine	-0.141614	-0.0985394	Both
glutaric_acid	pelargonic_acid	0	0.0423654	DM:case
glutaric_acid	piperidone	0.105628	0	DM:control
glyceric_acid	indole_3_lactate	0	0.26751	DM:case
glycerol	lauric_acid	0.270484	0.328347	Both
glycerol	linoleic_acid	0.139759	0.0492225	Both
glycerol	palmitoleic_acid	0	0.129063	DM:case
glycerol	pseudo_uridine	0.0487567	0	DM:control
glycerol_3_galactoside	linoleic_acid	0	-0.0393166	DM:case
glycerol_3_galactoside	myo_inositol	0	-0.00106679	DM:case
glycerol_3_galactoside	phenylalanine	0.145945	0.212166	Both
glycerol_alpha_phosphate	ribitol	0	0.0442576	DM:case
glycerol_alpha_phosphate	threonic_acid	0	0.0499656	DM:case
glycerol_alpha_phosphate	tocopherol_alpha	0	0.0109671	DM:case
glycine	leucine	-0.0317359	0	DM:control
glycine	pseudo_uridine	0	0.0243657	DM:case
glycine	serine	0.209887	0.284456	Both
glycine	tocopherol_gamma	0	0.119856	DM:case
heptadecanoic_acid	palmitic_acid	0.349411	0.255278	Both
heptadecanoic_acid	stearic_acid	0.363141	0.363356	Both
heptadecanoic_acid	tyrosine	0	-0.184585	DM:case
hexitol	maltose	0	0.0568684	DM:case
hexitol	myo_inositol	0.197744	0	DM:control
hexitol	trans_4_hydroxyproline	0.102359	0	DM:control
hippuric_acid	inosine	0.0628118	0	DM:control
hippuric_acid	lactamide	-0.17752	-0.157819	Both
hippuric_acid	lactulose	0.267379	0.0869414	Both
hippuric_acid	lauric_acid	0.0216945	0.115297	Both
hippuric_acid	palmitoleic_acid	-0.0424965	0	DM:control
hippuric_acid	pyruvic_acid	0.119885	0.0612926	Both
hippuric_acid	sucrose	0.00161032	0	DM:control
hippuric_acid	taurine	-0.0674688	-0.349704	Both
hippuric_acid	valine	-0.0476127	0	DM:control
histidine	lysine	0.256814	0.222892	Both
histidine	ornithine	0.0155512	0.229204	Both
histidine	serine	0.032686	0.0748167	Both
hydroxylamine	indoxyl_sulfate	0.154082	0	DM:control
hydroxylamine	pseudo_uridine	0.00850585	0	DM:control
indole_3_acetate	pseudo_uridine	0.158695	0.09515	Both
indole_3_acetate	succinic_acid	0.0116746	0	DM:control
indole_3_acetate	threonic_acid	0.0144848	0	DM:control
indole_3_acetate	tocopherol_alpha	0	0.10377	DM:case
indole_3_acetate	tryptophan	0.247922	0.0246745	Both
indole_3_lactate	methionine_sulfoxide	0.376482	0.0840565	Both
inosine	ribose	0.270068	0.0657035	Both
inosine	threonic_acid	0	-0.18216	DM:case
inosine	xanthine	0.199283	0.120704	Both
isoleucine	leucine	0.509407	0.361321	Both
isoleucine	tagatose	0	0.0259635	DM:case
isoleucine	tyrosine	0.228207	0	DM:control
isoleucine	uridine	0	-0.0796768	DM:case
isoleucine	valine	0.245802	0.276352	Both
isothreonic_acid	myo_inositol	0.238089	0.287091	Both
isothreonic_acid	pseudo_uridine	0.172176	0	DM:control
isothreonic_acid	threitol	0.141805	0.108495	Both
isothreonic_acid	threonic_acid	0.202471	0	DM:control
lactamide	taurine	0.521999	0.256981	Both
lactic_acid	valine	-0.00152463	0	DM:control
lactose	lactulose	0.383709	0.268839	Both
lactulose	lauric_acid	0.0893869	0.202838	Both
lactulose	palmitoleic_acid	-0.169001	0	DM:control
lactulose	taurine	-0.0721611	-0.106798	Both
lactulose	xylose	0	-0.00860693	DM:case
lauric_acid	oleic_acid	0.0817083	0.0221284	Both
leucine	lysine	0.00524645	0	DM:control
leucine	proline	0.052273	0	DM:control
leucine	tryptophan	0	0.0456846	DM:case
leucine	valine	0.393631	0.320321	Both
levoglucosan	sucrose	0.0474644	0	DM:control
levoglucosan	tocopherol_gamma	0.0334571	0	DM:control
levoglucosan	uracil	0	-0.0132941	DM:case
levoglucosan	xylitol	0.19199	0.10216	Both
linoleic_acid	oleic_acid	0.523898	0.400737	Both
lysine	ornithine	0.0121366	0.0446604	Both
lysine	threonine	0.178994	0	DM:control
lysine	tryptophan	0.234528	0.253886	Both
lyxitol	ribonic_acid	0.109725	0	DM:control
maleimide	methanolphosphate	0	0.0909541	DM:case
maleimide	oxoproline	0	-0.117222	DM:case
maleimide	uridine	0	0.111073	DM:case
maleimide	xylose	0	-0.00396938	DM:case
malic_acid	tryptophan	-0.0870568	-0.076544	Both
malic_acid	valine	-0.0559529	0	DM:control
methionine	palmitic_acid	0	-0.0982793	DM:case
myo_inositol	ornithine	0	0.0711815	DM:case
myo_inositol	pseudo_uridine	0.0246612	0	DM:control
myo_inositol	ribonic_acid	0.103251	0.0221785	Both
myo_inositol	trans_4_hydroxyproline	0	0.15591	DM:case
nornicotine	phenylethylamine	0	-0.146702	DM:case
octadecanol	ribonic_acid	0	0.0732118	DM:case
octadecanol	tocopherol_gamma	0	0.102339	DM:case
oleic_acid	palmitic_acid	0.312926	0.281969	Both
oleic_acid	palmitoleic_acid	0.340678	0.418286	Both
oleic_acid	proline	-0.0568216	-0.206711	Both
oxoproline	serine	0	0.0697003	DM:case
palmitic_acid	stearic_acid	0.233149	0.0731383	Both
phenylalanine	tryptophan	0.15854	0.052804	Both
phenylalanine	valine	0.253666	0.110934	Both
phenylethylamine	tryptophan	-0.00274406	-0.248788	Both
pipecolinic_acid	proline	0.112093	0	DM:control
pipecolinic_acid	tryptophan	0	0.000478452	DM:case
pipecolinic_acid	urea	0	0.122676	DM:case
proline	tyrosine	0.203282	0.38329	Both
proline	uric_acid	0	-0.0275856	DM:case
proline	uridine	-0.0269467	0	DM:control
pseudo_uridine	tocopherol_alpha	0.0711971	0	DM:control
pseudo_uridine	uric_acid	0.251047	0.40276	Both
pyruvic_acid	tryptophan	-0.161865	-0.0232803	Both
ribitol	succinic_acid	0	0.00225011	DM:case
salicylaldehyde	threonine	0.105465	0.194035	Both
salicylic_acid	tocopherol_gamma	0.0123314	0	DM:control
serine	threonine	0.268034	0.340078	Both
threitol	xylitol	0	0.0229849	DM:case
threitol	xylose	0.493885	0.401509	Both
threonine	trans_4_hydroxyproline	0.198077	0.297202	Both
threonine	tyrosine	0.138128	0.013386	Both
tryptophan	tyrosine	0.234903	0.0667837	Both

## Sheet: NetGSA results
	subnetworks	number_of_nodes	number_of_edges	number_of_DE.nodes	number_of_DE.edges	NetGSA_pval	NetGSA_pFDR
1	subnetwork1	12	18	1	14	4.57941e-106	5.03735e-105
2	subnetwork2	11	9	0	7	5.27175e-67	2.89946e-66
3	subnetwork3	11	13	0	6	2.16385e-42	7.9341e-42
4	subnetwork4	12	20	4	8	2.33081e-18	6.40974e-18
5	subnetwork5	15	20	0	14	4.83925e-10	1.06464e-09
6	subnetwork6	21	32	0	14	2.94032e-09	5.39058e-09
7	subnetwork7	10	17	2	13	2.10169e-06	3.30266e-06
8	subnetwork8	9	11	0	4	0.00250016	0.00343772
9	subnetwork9	5	5	0	1	0.0589172	0.0720099
10	subnetwork10	11	13	0	11	0.346178	0.380796
13	subnetwork11	9	12	0	9	0.844446	0.844446
